# Supplementary material for: Highly interconnected genes in disease-specific networks are enriched for disease-associated polymorphisms
Source: Genome Biol. 2012 Jun 15;13(6):R46. doi: 10.1186/gb-2012-13-6-r46 (PMC3446318; doi:10.1186/gb-2012-13-6-r46)
Supplement: Additional file 1 — Additional Table 1 - the genes associated with each disease in the online GWAS catalogue (data obtained on 10 January 2012). [file gb-2012-13-6-r46-S1.XLS]

## Sheet: Sheet1
Additional Table 1: The genes associated with each disease in the online GWAS catalogue [data obtained on 10 Jan 2012]
Disease/Trait	ReportedGene(s)
Abdominal aortic aneurysm	CDKN2A,CKDN2B
Abdominal aortic aneurysm	DAB2IP
Abdominal aortic aneurysm	LRP1
Acute lymphoblastic leukemia	ARID5B
Acute lymphoblastic leukemia	ARID5B
Acute lymphoblastic leukemia	C12orf5
Acute lymphoblastic leukemia	C14orf118
Acute lymphoblastic leukemia	C14orf118
Acute lymphoblastic leukemia	CEBPE
Acute lymphoblastic leukemia	IKZF1
Acute lymphoblastic leukemia	IKZF1,DDC
Acute lymphoblastic leukemia	INTS10
Acute lymphoblastic leukemia	KCNE4
Acute lymphoblastic leukemia	KCNMB2
Acute lymphoblastic leukemia	KRTHB5
Acute lymphoblastic leukemia	OR2C3
Acute lymphoblastic leukemia	OR8U8
Acute lymphoblastic leukemia	OR8U8
Acute lymphoblastic leukemia	PARD3
Acute lymphoblastic leukemia	PTPRJ
Acute lymphoblastic leukemia	RYR2
Acute lymphoblastic leukemia	SIAT7C
Acute lymphoblastic leukemia	SLCO3A1
Acute lymphoblastic leukemia	TP63
Acute lymphoblastic leukemia	TP63
Acute lymphoblastic leukemia	ZNF230
Age-related macular degeneration	ARMS2,HTRA1
Age-related macular degeneration	ARMS2,HTRA1
Age-related macular degeneration	ARMS2,HTRA1
Age-related macular degeneration	C2
Age-related macular degeneration	C2,CFB
Age-related macular degeneration	C2,CFB
Age-related macular degeneration	C3
Age-related macular degeneration	C3
Age-related macular degeneration	C3
Age-related macular degeneration	C3,R102G
Age-related macular degeneration	CETP
Age-related macular degeneration	CETP
Age-related macular degeneration	CFB
Age-related macular degeneration	CFB,C2
Age-related macular degeneration	CFH
Age-related macular degeneration	CFH
Age-related macular degeneration	CFH
Age-related macular degeneration	CFH
Age-related macular degeneration	CFH
Age-related macular degeneration	CFH
Age-related macular degeneration	CFH
Age-related macular degeneration	CFI
Age-related macular degeneration	CFI
Age-related macular degeneration	CFI
Age-related macular degeneration	COL8A1
Age-related macular degeneration	FRK,COL10A1
Age-related macular degeneration	HTRA1
Age-related macular degeneration	HTRA1
Age-related macular degeneration	LIPC
Age-related macular degeneration	LIPC
Age-related macular degeneration	LIPC
Age-related macular degeneration	REST,C4orf14,POLR2B,IGFBP7
Age-related macular degeneration	RREB1
Age-related macular degeneration	SKIV2L,BF
Age-related macular degeneration	TIMP3
Age-related macular degeneration	TIMP3
Age-related macular degeneration	TIMP3,SYN3
Age-related macular degeneration	TNFRSF10A,LOC389641
Age-related macular degeneration	VEGFA
AIDS	RXRG
AIDS	SOX5
AIDS	TGFBRAP1
AIDS progression	CCRL2
AIDS progression	DGKI
AIDS progression	H2AFY
AIDS progression	HCP5,MICB,MCCD1,BAT1,LTB,TNF
AIDS progression	HLA-C
AIDS progression	LTF
AIDS progression	NBPF14
AIDS progression	PARD3B
AIDS progression	RPH3AL
AIDS progression	ZNRD1,RNF39
Allergic rhinitis	C11orf30,LRRC32
Allergic rhinitis	CLEC16A
Allergic rhinitis	CROCC
Allergic rhinitis	ENTPD6
Allergic rhinitis	GLI3
Allergic rhinitis	PPM1A,DHRS7
Allergic rhinitis	SEMA6A
Allergic rhinitis	TMEM232,SLCA25A46
Allergic rhinitis	TSLP
Alopecia areata	CTLA4,ICOS
Alopecia areata	HLA-DQA2
Alopecia areata	IKZF4
Alopecia areata	IL2,IL21
Alopecia areata	IL2RA
Alopecia areata	PRDX5
Alopecia areata	STX17
Alopecia areata	ULBP3,ULBP6
Alzheimers disease	ABCA7
Alzheimers disease	ABCA7
Alzheimers disease	AC008541.1
Alzheimers disease	AC015804.1
Alzheimers disease	AC079250.1
Alzheimers disease	AC110611.1
Alzheimers disease	AP003097.1
Alzheimers disease	APOE
Alzheimers disease	APOE
Alzheimers disease	APOE
Alzheimers disease	APOE
Alzheimers disease	APOE
Alzheimers disease	APOE,APOC1
Alzheimers disease	APOE,TOMM40
Alzheimers disease	APOE,TOMM40
Alzheimers disease	BIN1
Alzheimers disease	BIN1
Alzheimers disease	BIN1
Alzheimers disease	BIN1
Alzheimers disease	BIN1
Alzheimers disease	BIN1
Alzheimers disease	CD2AP
Alzheimers disease	CD33
Alzheimers disease	CD33
Alzheimers disease	CLU
Alzheimers disease	CLU
Alzheimers disease	CLU
Alzheimers disease	CLU
Alzheimers disease	CNTNAP2
Alzheimers disease	CR1
Alzheimers disease	CR1
Alzheimers disease	CR1
Alzheimers disease	CUGBP2
Alzheimers disease	DIP2C
Alzheimers disease	DISC1
Alzheimers disease	EPHA1
Alzheimers disease	FAM113B
Alzheimers disease	GAB2
Alzheimers disease	MPP7
Alzheimers disease	MS4A
Alzheimers disease	MS4A4A
Alzheimers disease	MS4A6A,MS4A4E
Alzheimers disease	MSRA
Alzheimers disease	MTHFD1L
Alzheimers disease	PAX2
Alzheimers disease	PCDH11X
Alzheimers disease	PICALM
Alzheimers disease	PICALM
Alzheimers disease	PICALM
Alzheimers disease	POLN
Alzheimers disease	PVRL2
Alzheimers disease	PVRL2
Alzheimers disease	PVRL2,TOMM40,APOE
Alzheimers disease	RELN
Alzheimers disease	RFC3
Alzheimers disease	RIMBP2
Alzheimers disease	RP11-242G20.2
Alzheimers disease	RP11-291J9.2
Alzheimers disease	RP11-341A22.2
Alzheimers disease	RP11-572M11.4
Alzheimers disease	SASH1
Alzheimers disease	SLC2A9
Alzheimers disease	SLC2A9
Alzheimers disease	SLC4A1AP
Alzheimers disease	STK11
Alzheimers disease	STK24
Alzheimers disease	TOMM40,APOE
Alzheimers disease	TOMM40,APOE
Alzheimers disease	TTLL7
Alzheimers disease	VSNL1
Alzheimers disease	ZNF224
Alzheimers disease	ZNF320
Amyotrophic lateral sclerosis	ATXN1
Amyotrophic lateral sclerosis	B4GALT6
Amyotrophic lateral sclerosis	CNTN4
Amyotrophic lateral sclerosis	CSNK1G3
Amyotrophic lateral sclerosis	DISC1
Amyotrophic lateral sclerosis	DPP6
Amyotrophic lateral sclerosis	DPP6
Amyotrophic lateral sclerosis	DPP6
Amyotrophic lateral sclerosis	EFEMP1
Amyotrophic lateral sclerosis	ITPR2
Amyotrophic lateral sclerosis	KIAA1727
Amyotrophic lateral sclerosis	KIFAP3
Amyotrophic lateral sclerosis	LIPC
Amyotrophic lateral sclerosis	MOBKL2B,IFNK,C9orf72
Amyotrophic lateral sclerosis	MOBKL2B,IFNK,C9orf72
Amyotrophic lateral sclerosis	MOBKL2B,IFNK,C9orf72
Amyotrophic lateral sclerosis	NT5C1A
Amyotrophic lateral sclerosis	RBMS1
Amyotrophic lateral sclerosis	SCN7A
Amyotrophic lateral sclerosis	SELL
Amyotrophic lateral sclerosis	SEMA6A
Amyotrophic lateral sclerosis	SLC39A11
Amyotrophic lateral sclerosis	SOD1
Amyotrophic lateral sclerosis	SUSD1
Amyotrophic lateral sclerosis	UNC13A
Amyotrophic lateral sclerosis	ZFP64
Amyotrophic lateral sclerosis	ZNF746
Ankylosing spondylitis	ANO6
Ankylosing spondylitis	ANTXR2
Ankylosing spondylitis	ANTXR2
Ankylosing spondylitis	B3GNT2
Ankylosing spondylitis	CARD9
Ankylosing spondylitis	ERAP1
Ankylosing spondylitis	ERAP1
Ankylosing spondylitis	HAPLN1,EDIL3
Ankylosing spondylitis	HLA-B
Ankylosing spondylitis	IL12B
Ankylosing spondylitis	IL1R2
Ankylosing spondylitis	IL23R
Ankylosing spondylitis	IL23R
Ankylosing spondylitis	KIF21B
Ankylosing spondylitis	LTBR-TNFRSF1A
Ankylosing spondylitis	MHC
Ankylosing spondylitis	PSMG1
Ankylosing spondylitis	PTGER4
Ankylosing spondylitis	RUNX3
Ankylosing spondylitis	TBKBP1
Anorexia nervosa	AKAP6
Anorexia nervosa	CDH9
Anorexia nervosa	CSRP2BP
Anorexia nervosa	FAM155A
Anorexia nervosa	LRP2
Anorexia nervosa	NTNG1
Anorexia nervosa	SSBP2
Anorexia nervosa	VGLL4
Anorexia nervosa	ZNF804B
Arthritis	HLA-DRB1
Arthritis	VTCN1
Asperger disorder	FHIT
Asperger disorder	NTM
Asperger disorder	ODF3L2
Asperger disorder	RGMB
Asperger disorder	SLTM,RNF111
Asthma	BTNL2
Asthma	C11orf71
Asthma	C6orf10
Asthma	CDK2
Asthma	CRCT1
Asthma	DENND1B,CRB1
Asthma	GAB1
Asthma	GSDMA
Asthma	GSDMB
Asthma	GSDMB
Asthma	HLA,DPB1
Asthma	HLA-DOA
Asthma	HLA-DQ
Asthma	HLA-DQA2
Asthma	HLA-DQB1
Asthma	HLA-DRA
Asthma	IKZF4
Asthma	IL13
Asthma	IL18R1
Asthma	IL1RL1
Asthma	IL2RB
Asthma	IL33
Asthma	IL33
Asthma	IL6R
Asthma	KIAA1271
Asthma	LOC338591
Asthma	LOC729675
Asthma	LRRC32
Asthma	NOTCH4
Asthma	ORMDL3
Asthma	ORMDL3
Asthma	PBX2
Asthma	PCDH20
Asthma	PDE4D
Asthma	PRKG1
Asthma	PYHIN1
Asthma	RAD50
Asthma	RORA
Asthma	SCG3
Asthma	SLC22A5
Asthma	SLC30A8
Asthma	SMAD3
Asthma	TLE4,CHCHD9
Asthma	TSLP
Asthma	TSLP
Atopic dermatitis	C11orf30
Atopic dermatitis	FLG
Atopy	SGK493
Atrial fibrillation	CNTN5
Atrial fibrillation	KCNN3
Atrial fibrillation	MTHFR,NPPA
Atrial fibrillation	PITX2
Atrial fibrillation	PITX2
Atrial fibrillation	PITX2,ENPEP
Atrial fibrillation	PITX2,ENPEP
Atrial fibrillation	ZFHX3
Atrial fibrillation	ZFHX3
Attention deficit hyperactivity disorder	A2BP1
Attention deficit hyperactivity disorder	AK094352
Attention deficit hyperactivity disorder	AMOTL1,CWC15,JMJD2D
Attention deficit hyperactivity disorder	ASTN2
Attention deficit hyperactivity disorder	ATP2C2
Attention deficit hyperactivity disorder	ATP8B1
Attention deficit hyperactivity disorder	ATPBD4
Attention deficit hyperactivity disorder	BCL11A
Attention deficit hyperactivity disorder	BMPR1B
Attention deficit hyperactivity disorder	C10orf79
Attention deficit hyperactivity disorder	C12orf28
Attention deficit hyperactivity disorder	C21orf34
Attention deficit hyperactivity disorder	C5orf15
Attention deficit hyperactivity disorder	C9orf98
Attention deficit hyperactivity disorder	CCDC46
Attention deficit hyperactivity disorder	CDH13
Attention deficit hyperactivity disorder	CLYBL
Attention deficit hyperactivity disorder	CREB5
Attention deficit hyperactivity disorder	CRYGC
Attention deficit hyperactivity disorder	CSMD2
Attention deficit hyperactivity disorder	DNM1
Attention deficit hyperactivity disorder	ELOVL6
Attention deficit hyperactivity disorder	EMP2
Attention deficit hyperactivity disorder	EREG
Attention deficit hyperactivity disorder	ETV3L,ETV3
Attention deficit hyperactivity disorder	FERMT3
Attention deficit hyperactivity disorder	FHIT
Attention deficit hyperactivity disorder	FLJ31818,GPR85
Attention deficit hyperactivity disorder	FLJ34870
Attention deficit hyperactivity disorder	FLJ39061,FZD7
Attention deficit hyperactivity disorder	FOXP1
Attention deficit hyperactivity disorder	GPC6
Attention deficit hyperactivity disorder	GRM5
Attention deficit hyperactivity disorder	GSX1,PDX1
Attention deficit hyperactivity disorder	HAS3
Attention deficit hyperactivity disorder	ITGA11
Attention deficit hyperactivity disorder	ITGAE
Attention deficit hyperactivity disorder	KIRREL3
Attention deficit hyperactivity disorder	LIG4,ABHD13
Attention deficit hyperactivity disorder	LOC389365
Attention deficit hyperactivity disorder	LOC643308
Attention deficit hyperactivity disorder	LOC729257
Attention deficit hyperactivity disorder	LRRC7
Attention deficit hyperactivity disorder	MAN2A2
Attention deficit hyperactivity disorder	MAP1B
Attention deficit hyperactivity disorder	MGC33657
Attention deficit hyperactivity disorder	MMP24
Attention deficit hyperactivity disorder	MOBP
Attention deficit hyperactivity disorder	MYT1L
Attention deficit hyperactivity disorder	NAPRT1
Attention deficit hyperactivity disorder	NT5DC3
Attention deficit hyperactivity disorder	OXER1
Attention deficit hyperactivity disorder	PAWR
Attention deficit hyperactivity disorder	PITRM1
Attention deficit hyperactivity disorder	PKD1L2,C16orf46
Attention deficit hyperactivity disorder	PKD1L3,KIAA0174,DHODH
Attention deficit hyperactivity disorder	PPM1F
Attention deficit hyperactivity disorder	PTPRD
Attention deficit hyperactivity disorder	REEP5
Attention deficit hyperactivity disorder	RGL1,GLT25D2
Attention deficit hyperactivity disorder	SEMA3A
Attention deficit hyperactivity disorder	SLC9A9
Attention deficit hyperactivity disorder	SPATA8
Attention deficit hyperactivity disorder	STIP1
Attention deficit hyperactivity disorder	SUPT3H
Attention deficit hyperactivity disorder	TFEB
Attention deficit hyperactivity disorder	TLL2
Attention deficit hyperactivity disorder	TRPT1
Attention deficit hyperactivity disorder	UGT1A9
Attention deficit hyperactivity disorder	UNC5B
Attention deficit hyperactivity disorder	YWHAZ
Attention deficit hyperactivity disorder	ZNF544
Autism	CDH10,CDH9
Autism	MACROD2
Autism	PPP2R5C
Autism	SEMA5A,TAS2R1
Basal cell carcinoma	EXOC2
Basal cell carcinoma	MC1R
Basal cell carcinoma	PADI4,PADI6,RCC2,ARHGEF10L
Basal cell carcinoma	RHOU
Basal cell carcinoma	UBAC2
Behcets disease	IL10
Behcets disease	IL10
Behcets disease	IL23R,IL12RB2
Behcets disease	IL23R,IL12RB2
Beta thalassemia/hemoglobin E disease	BCL11A
Beta thalassemia/hemoglobin E disease	HBE1,HBG2,HBG1,HBD,HBBP1
Beta thalassemia/hemoglobin E disease	HBS1L,MYB
Biliary atresia	HOXC13
Biliary atresia	UBL3
Biliary atresia	XPNPEP1,ADD3
Bipolar disorder	ADM
Bipolar disorder	ANK3
Bipolar disorder	ANK3
Bipolar disorder	ANK3
Bipolar disorder	ANXA1
Bipolar disorder	ASTN2
Bipolar disorder	C15orf53
Bipolar disorder	C15orf53
Bipolar disorder	C15orf53,RASGRP1
Bipolar disorder	C3orf39
Bipolar disorder	C7orf23,DMTF1
Bipolar disorder	CACNA1C
Bipolar disorder	CACNA1C
Bipolar disorder	CACNG5
Bipolar disorder	CANCNA1C
Bipolar disorder	CD276
Bipolar disorder	CGNL1
Bipolar disorder	CNTN5
Bipolar disorder	CNTNAP2
Bipolar disorder	COLEC12,THOC1
Bipolar disorder	CTNNA2
Bipolar disorder	CTSH
Bipolar disorder	CYCSP44
Bipolar disorder	DAOA
Bipolar disorder	DGKH
Bipolar disorder	DPY19L3
Bipolar disorder	ERC2
Bipolar disorder	FAM110B
Bipolar disorder	FAM69A
Bipolar disorder	FAT4
Bipolar disorder	GABRR1
Bipolar disorder	GRIK5
Bipolar disorder	HNRNPC
Bipolar disorder	IFT88
Bipolar disorder	ITIH1,NEK4
Bipolar disorder	KIT
Bipolar disorder	LBA1
Bipolar disorder	LMAN2L,FER1L5,CNNM4
Bipolar disorder	LOC393076
Bipolar disorder	LOC731779,GPR20
Bipolar disorder	LRRIQ3
Bipolar disorder	MAD1L1
Bipolar disorder	MCTP1
Bipolar disorder	MGAT4A
Bipolar disorder	MYO18B
Bipolar disorder	NALCN
Bipolar disorder	NAP5
Bipolar disorder	NCAN
Bipolar disorder	NF1A
Bipolar disorder	NFIA
Bipolar disorder	NPAS3
Bipolar disorder	ODZ4
Bipolar disorder	PALB2,NDUFAB1,DCTN5
Bipolar disorder	PARD6B
Bipolar disorder	PHF8
Bipolar disorder	PRKAG2
Bipolar disorder	PTPRN2
Bipolar disorder	PTPRU
Bipolar disorder	RIN2
Bipolar disorder	RND1,DDX23,CANCNB3
Bipolar disorder	SGCG
Bipolar disorder	SP8
Bipolar disorder	SPHK2,SEC1,RPL18,RASIP1,NTN5,MAMSTR,IZUMO1,FUT2,FUT1,FGF21,FAM83E,DBP,CA11
Bipolar disorder	ST8SIA2,C15orf32
Bipolar disorder	SYNE1
Bipolar disorder	SYNE1
Bipolar disorder	SYNE1
Bipolar disorder	TMEM212
Bipolar disorder	TXNDC9,TSGA10,REV1,MRPL30,MITD1,MGAT4A,LYG1,LYG2,LIPT1,EIF5B,C2orf55,C2orf15
Bipolar disorder	WDR82,TWF2,TNNC1,TMEM110,TLR9,STAB1,SPCS1,SNORD69,SNORD19,SNORD19B,SFMBT1,SEMA3G,RFT1,PRKCD,PPM1M,PHF7,PBRM1,NT5DC2,NISCH,NEK4,MUSTN1,LOC440957,ITIH1,ITIH3,ITIH4,GNL3,GLYCTK,GLT8D1,DNAH1,BAP1,ALAS1
Bipolar disorder	ZDHHC24,YIF1A,TMEM151A,SYT12,SPTBN2,SLC29A2,SF3B2,RIN1,RCE1,RBM4B,RBM4,RBM14,RAB1B,PELI3,PC,PACS1,NPAS4,MRPL11,LRFN4,KLC2,GAL3ST3,DPP3,CTSF,CNIH2,CD248,CCS,CCDC87,C11orf86,C11orf80,BRMS1,BBS1,B3GNT1,ACTN3
Bladder cancer	CBX6,APOBEC3A
Bladder cancer	CCNE1
Bladder cancer	GSTM1
Bladder cancer	MYC
Bladder cancer	NAT2
Bladder cancer	PSCA
Bladder cancer	PSCA
Bladder cancer	SLC14A1
Bladder cancer	SLC14A1
Bladder cancer	TERT,CLPTM1L
Bladder cancer	TMEM129,TACC3,FGFR3
Bladder cancer	TP63
Bladder cancer	UGT1A
Breast cancer	ABCC4
Breast cancer	ABHD8,ANKLE1,C19orf62
Breast cancer	ANKRD16,FBXO18
Breast cancer	CDKN2A,CDKN2B
Breast cancer	COL1A1
Breast cancer	ECHDC1,RNF146
Breast cancer	ESR1
Breast cancer	ESR1,C6orf97
Breast cancer	ESR1,C6orf97
Breast cancer	FBN1
Breast cancer	FGFR2
Breast cancer	FGFR2
Breast cancer	FGFR2
Breast cancer	FGFR2
Breast cancer	FGFR2
Breast cancer	FGFR2
Breast cancer	FGFR2
Breast cancer	FGFR2
Breast cancer	GLG1
Breast cancer	GRIK1
Breast cancer	KLF4,RAD23B,ACTL7A
Breast cancer	LSP1
Breast cancer	LSP1
Breast cancer	MAP3K1
Breast cancer	MAP3K1
Breast cancer	MAP3K1
Breast cancer	MRPS30
Breast cancer	MYEOV,CCND1,ORAOV1,FGF19,FGF4,FGF3
Breast cancer	RAD51L1
Breast cancer	ROPN1L
Breast cancer	SLC4A7
Breast cancer	SLC4A7
Breast cancer	TERT
Breast cancer	TNRC9
Breast cancer	TNRC9,LOC643714
Breast cancer	TOX3
Breast cancer	TOX3
Breast cancer	TOX3
Breast cancer	TOX3
Breast cancer	TOX3
Breast cancer	ZMIZ1
Breast cancer	ZNF365
Breast cancer	ZNF365
Breast cancer	ZNF577
Cardiac hypertrophy	C15orf54
Cardiac hypertrophy	C20orf94,BTBD3,SNAP25,MKK5,JAG1
Cardiac hypertrophy	CA8
Cardiac hypertrophy	COL17A1
Cardiac hypertrophy	DPPA4
Cardiac hypertrophy	ESRRG
Cardiac hypertrophy	FAM19A2
Cardiac hypertrophy	FGF1
Cardiac hypertrophy	GRIK2
Cardiac hypertrophy	HTR2A
Cardiac hypertrophy	NRG3
Cardiac hypertrophy	PHF11
Cardiac hypertrophy	PLXNA2
Cardiac hypertrophy	RAF1
Cardiac hypertrophy	SLC2A1
Cardiac hypertrophy	SOX4
Cardiac hypertrophy	TRIM38
Cardiac hypertrophy	UBE3A
Cardiac hypertrophy	ZWINT
Carotid atherosclerosis in HIV infection	GRM8
Carotid atherosclerosis in HIV infection	MAST4
Carotid atherosclerosis in HIV infection	RFPL1,AP1B1,THOC5,NF2
Carotid atherosclerosis in HIV infection	RYR3
Celiac disease	ANKRD55
Celiac disease	BACH2,MAP3K7
Celiac disease	CCR1,CCR2,CCRL2,CCR3,CCR5,CCR9
Celiac disease	CCR1,CCR3
Celiac disease	CCR4
Celiac disease	CD247
Celiac disease	CD247
Celiac disease	CD80,KTELC1
Celiac disease	CDK4
Celiac disease	CIITA,SOCS1,CLEC16A
Celiac disease	CTLA4,ICOS,CD28
Celiac disease	DDX6
Celiac disease	ELMO1
Celiac disease	ELMO1
Celiac disease	ETS1
Celiac disease	FASLG,TNFSF18,TNFSF4
Celiac disease	FRMD4B
Celiac disease	HLA-DQA1
Celiac disease	HLA-DQA1,HLA-DQB1
Celiac disease	ICOSLG
Celiac disease	IFI16
Celiac disease	IL12A
Celiac disease	IL12A,SCHIP1
Celiac disease	IL18RAP,IL18R1,IL1RL1,IL1RL2
Celiac disease	IL1RL1,IL18R1,IL18RAP,SLC9A4
Celiac disease	IL2,IL21
Celiac disease	IRF4
Celiac disease	ITGA4,UBE2E3
Celiac disease	KIAA1109,ADAD1,IL2,IL21
Celiac disease	KIAA1109,TENR,IL2,IL21
Celiac disease	LBH
Celiac disease	LPP
Celiac disease	LPP
Celiac disease	NFIA
Celiac disease	PARK7,TNFRSF9
Celiac disease	PLEK
Celiac disease	PTPN2
Celiac disease	PTPN2
Celiac disease	PTPRK,THEMIS
Celiac disease	PUS10
Celiac disease	REL,AHSA2
Celiac disease	RGS1
Celiac disease	RGS1
Celiac disease	RUNX3
Celiac disease	SH2B3
Celiac disease	SH2B3
Celiac disease	SH2B3,ATXN2
Celiac disease	SPRED2
Celiac disease	STAT4
Celiac disease	TAGAP
Celiac disease	TAGAP
Celiac disease	TAGAP
Celiac disease	TLR7,TLR8
Celiac disease	TNFAIP3
Celiac disease	TNFRSF14,MMEL1
Celiac disease	TRAF1
Celiac disease	UBASH3A
Celiac disease	UBE2L3
Celiac disease	UBE2L3,YDJC
Celiac disease	ZFP36L1
Celiac disease	ZMIZ1
Chronic Hepatitis C infection	DEPDC5
Chronic Hepatitis C infection	IL28B,IL28A,IL29
Chronic kidney disease	ANXA9,FAM63A,PRUNE,BNIPL,LASS2,SETDB1
Chronic kidney disease	ATXN2
Chronic kidney disease	BCAS3,TBX2,C17orf82
Chronic kidney disease	CPS1
Chronic kidney disease	CST3,CST4,CST9
Chronic kidney disease	DAB2,C9
Chronic kidney disease	DACH1
Chronic kidney disease	GATM,SPATA5L1
Chronic kidney disease	GCKR,IFT172,FNDC4
Chronic kidney disease	NAT8,NAT8B,ALMS1
Chronic kidney disease	PIP5K1B,FAM122A
Chronic kidney disease	PRKAG2
Chronic kidney disease	RNASEH2C,KAT5,OVOL1
Chronic kidney disease	SHROOM3
Chronic kidney disease	SHROOM3,CCDC158
Chronic kidney disease	SLC22A2
Chronic kidney disease	SLC34A1,GRK6,RGS14,LMAN2,PRR7,F12,PFN3
Chronic kidney disease	SLC6A13,JARID1A,SLC6A12
Chronic kidney disease	SLC7A9,CCDC123,ECAT8
Chronic kidney disease	SOX11
Chronic kidney disease	SPATA5L1,GATM
Chronic kidney disease	STC1
Chronic kidney disease	SYPL2,ATXN7L2,CYB561D1,PSMA5,AMIGO1,SORT1
Chronic kidney disease	TFDP2
Chronic kidney disease	TMEM60,RSBN1L,PHTF2
Chronic kidney disease	UBE2Q2,FBX022
Chronic kidney disease	UMOD
Chronic kidney disease	UMOD
Chronic kidney disease	UMOD
Chronic kidney disease	UMOD,ACSM5,GP2,PDILT
Chronic kidney disease	WDR37
Chronic kidney disease	WDR72
Chronic kidney disease	VEGFA
Chronic lymphocytic leukemia	ACOXL,BCL2L11
Chronic lymphocytic leukemia	CPEB1
Chronic lymphocytic leukemia	CXXC1,MBD1
Chronic lymphocytic leukemia	FARP2
Chronic lymphocytic leukemia	GRAMD1B
Chronic lymphocytic leukemia	HLA-DQA1
Chronic lymphocytic leukemia	HLA-DRB5
Chronic lymphocytic leukemia	IRF4
Chronic lymphocytic leukemia	IRF8
Chronic lymphocytic leukemia	IRF8
Chronic lymphocytic leukemia	NEDD4,RFX7
Chronic lymphocytic leukemia	PRKD2,STRN4
Chronic lymphocytic leukemia	SP140,SP110
Chronic myeloid leukemia	MTHFD1L,AKAP12,ZBTB2,RMND1,C6orf211,C6orf97,ESR1
Chronic myeloid leukemia	WSB1,FAM27L
Chronic obstructive pulmonary disease	AGPHD1
Chronic obstructive pulmonary disease	ANXA5
Chronic obstructive pulmonary disease	CD96
Chronic obstructive pulmonary disease	CDYL
Chronic obstructive pulmonary disease	CHRNA3,CHRNA4,CHRNA5,LOC123688
Chronic obstructive pulmonary disease	CHRNA3,CHRNA5,IREB2
Chronic obstructive pulmonary disease	CHRNA3,CHRNA5,IREB2
Chronic obstructive pulmonary disease	FAM13A
Chronic obstructive pulmonary disease	FAM13A
Chronic obstructive pulmonary disease	FLJ40434
Chronic obstructive pulmonary disease	HHIP
Chronic obstructive pulmonary disease	HHIP
Chronic obstructive pulmonary disease	HHIP
Chronic obstructive pulmonary disease	MSH6
Chronic obstructive pulmonary disease	PLCE1
Chronic obstructive pulmonary disease	RAB4B,EGLN2,CYP2A6
Chronic obstructive pulmonary disease	SOCS5
Chronic obstructive pulmonary disease	ZBTB9
Colorectal cancer	BMP4
Colorectal cancer	CDH1
Colorectal cancer	DIP2B,ATF1
Colorectal cancer	DUSP10
Colorectal cancer	DUSP10
Colorectal cancer	EIF3H
Colorectal cancer	EIF3H
Colorectal cancer	LAMA5
Colorectal cancer	LOC120376
Colorectal cancer	MED13L
Colorectal cancer	MYNN
Colorectal cancer	ORF DQ515897
Colorectal cancer	POU5FIP1,HsG57825,DQ515897
Colorectal cancer	RHPN2
Colorectal cancer	SCG5,GREM1
Colorectal cancer	SLC22A3
Colorectal cancer	SMAD7
Colorectal cancer	SMAD7
Colorectal cancer	SMAD7
Colorectal cancer	SMAD7
Conduct disorder	A2BP1
Conduct disorder	A2BP1
Conduct disorder	ADH1C
Conduct disorder	AMOTL1,CWC15,JMJD2D
Conduct disorder	ARHGAP22
Conduct disorder	ATP8B1
Conduct disorder	C12orf28
Conduct disorder	C1QTNF7
Conduct disorder	C1QTNF7
Conduct disorder	C5orf15
Conduct disorder	ERCC4
Conduct disorder	ETV3L,ETV3
Conduct disorder	FLJ31818,GPR85
Conduct disorder	FLJ39061,FZD7
Conduct disorder	GSX1,PDX1
Conduct disorder	KIAA1345
Conduct disorder	KIRREL3
Conduct disorder	LIG4,ABHD13
Conduct disorder	LOC343052
Conduct disorder	LOC729257
Conduct disorder	MFHAS1
Conduct disorder	NAG
Conduct disorder	PAWR
Conduct disorder	PDE10A
Conduct disorder	PITRM1
Conduct disorder	PKD1L2,C16orf46
Conduct disorder	PKD1L3,KIAA0174,DHODH
Conduct disorder	PPM1K
Conduct disorder	PTPRD
Conduct disorder	RGL1,GLT25D2
Conduct disorder	RIT1
Conduct disorder	SELPLG
Conduct disorder	SLC6A1
Conduct disorder	SPATA8
Conduct disorder	TOX2
Conduct disorder	YWHAZ
Conduct disorder	ZBTB16
Conduct disorder	ZNF330
Coronary artery calcification	CDKN2B
Coronary artery calcification	COL4A2
Coronary artery calcification	DRIM
Coronary artery calcification	NUMB
Coronary artery calcification	PHACTR1
Coronary heart disease	ABCA1
Coronary heart disease	ABO
Coronary heart disease	ABO
Coronary heart disease	ADAMTS7
Coronary heart disease	ADAMTS7
Coronary heart disease	ADAMTS7,MORF4L1
Coronary heart disease	ALDH2
Coronary heart disease	ANKS1A
Coronary heart disease	APOA5
Coronary heart disease	CDKN2A,CDKN2B
Coronary heart disease	CDKN2A,CDKN2B
Coronary heart disease	CDKN2A,CDKN2B
Coronary heart disease	CDKN2B,CDKN2A
Coronary heart disease	CELSR2
Coronary heart disease	CELSR2,PSRC1,SORT1
Coronary heart disease	CETP
Coronary heart disease	COL4A1,COL4A2
Coronary heart disease	CSMD1
Coronary heart disease	CXCL12
Coronary heart disease	CXCL12
Coronary heart disease	CYP17A1,CNNM2,NT5C2
Coronary heart disease	DNM2
Coronary heart disease	DOCK6
Coronary heart disease	DTNB
Coronary heart disease	EDC4
Coronary heart disease	FNDC1
Coronary heart disease	GCOM1
Coronary heart disease	HFE2
Coronary heart disease	HHIPL1
Coronary heart disease	HLA,DRB-DQB
Coronary heart disease	HNF1A,C12orf43
Coronary heart disease	HSP90B1
Coronary heart disease	IGSF5
Coronary heart disease	KIAA1462
Coronary heart disease	KIAA1462
Coronary heart disease	KLHL29
Coronary heart disease	LAMC2
Coronary heart disease	LCAT
Coronary heart disease	LDLR
Coronary heart disease	LIPA
Coronary heart disease	LIPA
Coronary heart disease	LPA
Coronary heart disease	MIA3
Coronary heart disease	MIA3
Coronary heart disease	MRAS
Coronary heart disease	MRAS
Coronary heart disease	MRPS6
Coronary heart disease	MTAP
Coronary heart disease	MTHFD1L
Coronary heart disease	OPRM1
Coronary heart disease	PCSK9
Coronary heart disease	PDGFD
Coronary heart disease	PDGFD
Coronary heart disease	PHACTR1
Coronary heart disease	PHACTR1
Coronary heart disease	PHACTR1
Coronary heart disease	PHACTR1
Coronary heart disease	PLEKHO2
Coronary heart disease	PPAP2B
Coronary heart disease	PPAP2B
Coronary heart disease	PPAP2B
Coronary heart disease	PPP1R3B
Coronary heart disease	pseudogene
Coronary heart disease	PSRC1
Coronary heart disease	RASD1,SMCR3,PEMT
Coronary heart disease	RNF130
Coronary heart disease	SH2B3
Coronary heart disease	SLC12A9
Coronary heart disease	SLC22A3,LPAL2,LPA
Coronary heart disease	SLC22A3,LPAL2,LPA
Coronary heart disease	SLC30A1
Coronary heart disease	SMAD3
Coronary heart disease	SMARCA4
Coronary heart disease	SMG6,SRR
Coronary heart disease	SORT1
Coronary heart disease	STK32B
Coronary heart disease	TCF21
Coronary heart disease	TCF7L2
Coronary heart disease	TNIK
Coronary heart disease	UBE2Z,GIP,ATP5G1,SNF8
Coronary heart disease	WDR12
Coronary heart disease	ZC3HC1
Coronary heart disease	ZFHX3
Coronary heart disease	ZNF259,APOA5,APOA4,APOC3,APOA1
Coronary restenosis	C12orf42,STAB2,NT5DC3
Creutzfeldt-Jakob disease	MTMR7
Creutzfeldt-Jakob disease	NPAS2
Creutzfeldt-Jakob disease	PRNP
Creutzfeldt-Jakob disease	PRNP
Creutzfeldt-Jakob disease	PRNP
Creutzfeldt-Jakob disease	STMN2
Crohns disease	ATG16L1
Crohns disease	ATG16L1
Crohns disease	ATG16L1
Crohns disease	ATG16L1
Crohns disease	ATG16L1
Crohns disease	BACH2
Crohns disease	BSN,MST1
Crohns disease	C10orf67
Crohns disease	C11orf30
Crohns disease	C2orf74,REL
Crohns disease	CARD15
Crohns disease	CARD15
Crohns disease	CARD15
Crohns disease	CARD9,SNAPC4
Crohns disease	CCL2,CCL7
Crohns disease	CCR6
Crohns disease	CCR6,FGFR10P,RNASE2
Crohns disease	CDKAL1
Crohns disease	CPEB4
Crohns disease	DENND1B
Crohns disease	DNMT3A
Crohns disease	ERAP2,LRAP
Crohns disease	FADS1
Crohns disease	FUT2
Crohns disease	FUT2,RASIP1
Crohns disease	GALC,GPR65
Crohns disease	GCKR
Crohns disease	IBD5
Crohns disease	ICOSLG
Crohns disease	IL10,IL19
Crohns disease	IL12B
Crohns disease	IL12B
Crohns disease	IL12B
Crohns disease	IL18RAP,IL12RL2,IL18R1,IL1RL1
Crohns disease	IL23R
Crohns disease	IL23R
Crohns disease	IL23R
Crohns disease	IL23R
Crohns disease	IL23R
Crohns disease	IL23R
Crohns disease	IL23R
Crohns disease	IL23R
Crohns disease	IL27,SH2B1,EIF3C,LAT,CD19
Crohns disease	IL2RA
Crohns disease	IRGM
Crohns disease	IRGM
Crohns disease	IRGM
Crohns disease	IRGM
Crohns disease	ITLN1
Crohns disease	JAK2
Crohns disease	LRRK2,MUC19
Crohns disease	MAP3K7IP1
Crohns disease	MST1
Crohns disease	MST1
Crohns disease	MST1,GPX1,BSN
Crohns disease	MTMR3
Crohns disease	MUC19,LRRK2
Crohns disease	NDFIP1
Crohns disease	NELL1
Crohns disease	NKX2-3
Crohns disease	NKX2-3
Crohns disease	NKX2-3
Crohns disease	NKX2-3
Crohns disease	NOD2
Crohns disease	NOD2
Crohns disease	NOD2
Crohns disease	NOD2
Crohns disease	NOD2
Crohns disease	ORMDL3
Crohns disease	PLCL1
Crohns disease	PRDX5,ESRRA
Crohns disease	PTGER4
Crohns disease	PTGER4
Crohns disease	PTGER4
Crohns disease	PTPN2
Crohns disease	PTPN2
Crohns disease	PTPN2
Crohns disease	PTPN22
Crohns disease	PUS10
Crohns disease	RTEL1,TNFRS-F6B,SLC2A4RG
Crohns disease	SCAMP3,MUC1
Crohns disease	SLC22A4,SLC22A5,IRF1,IL3
Crohns disease	SMAD3
Crohns disease	SP140
Crohns disease	STAT3
Crohns disease	TAGAP
Crohns disease	TAGAP
Crohns disease	THADA
Crohns disease	TNFSF11
Crohns disease	TNFSF15
Crohns disease	TNFSF15,TNFSF8
Crohns disease	TYK2,ICAM1,ICAM3
Crohns disease	UBE2D1
Crohns disease	Unknown
Crohns disease	Unknown
Crohns disease	VAMP3
Crohns disease	YDJC
Crohns disease	ZFP36L1
Crohns disease	ZMIZ1
Crohns disease	ZNF365
Crohns disease	ZNF365
Cutaneous nevi	C11orf74
Cutaneous nevi	MTAP
Cutaneous nevi	NID1
Cutaneous nevi	PLA2G6
Cutaneous nevi	PLA2G6
Cystic fibrosis severity	AGTR2
Cystic fibrosis severity	AHRR
Cystic fibrosis severity	APIP,EHF
Cystic fibrosis severity	CDH8
Cystic fibrosis severity	HLA-DRA
Cystic fibrosis severity	SLC8A3
Dengue shock syndrome	MICB
Dengue shock syndrome	PLCE1
Diabetes	TMEFF2
Diabetic nephropathy	AUH
Diabetic nephropathy	ELMO1
Diabetic nephropathy	LIMK2
Diabetic nephropathy	MSRB3,HMGA2
Diabetic nephropathy	RPS12
Diabetic nephropathy	SASH1
Diabetic retinopathy	A2BP1,LOC100131413,LOC100131080
Diabetic retinopathy	AKT3,ZNF238
Diabetic retinopathy	AKT3,ZNF238
Diabetic retinopathy	ARHGAP22
Diabetic retinopathy	C1orf102,LSCM10,MRPS15
Diabetic retinopathy	CCDC68,TCF4
Diabetic retinopathy	CREB5,tcag7.873,LOC401317
Diabetic retinopathy	HS6ST3
Diabetic retinopathy	IGSF21,KLHDC7A
Diabetic retinopathy	INSR,LOC100131165,LOC100128567
Diabetic retinopathy	IRF8,LOC732275
Diabetic retinopathy	KIAA1804,KCNK1
Diabetic retinopathy	KRT18P34,VEPH1
Diabetic retinopathy	LEKR1,CCNL1
Diabetic retinopathy	LOC100128283,TNFRSF13B,MPRIP
Diabetic retinopathy	LOC100130551,GRAMD3
Diabetic retinopathy	LOC441114,ODZ2
Diabetic retinopathy	LOC729200,MAP3K7IP2
Diabetic retinopathy	MYSM1
Diabetic retinopathy	MYT1L,LOC7029897
Diabetic retinopathy	PLXDC2
Diabetic retinopathy	TNFSF4,LOC730070
Diabetic retinopathy	VSTM2B
Dilated cardiomyopathy	BAG3
Dilated cardiomyopathy	ZBTB17
Dupuytrens disease	LOC100132626
Endometrial cancer	HNF1B
Endometrial cancer	SFPQ
Endometriosis	CDKN2BAS
Endometriosis	IL1A
Endometriosis	RHOU
Endometriosis	WNT4
Endothelial function traits	OBFC1
End-stage renal disease	MYH9
End-stage renal disease	PVT1
Eosinophilic esophagitis	DSG1
Eosinophilic esophagitis	STAT6
Eosinophilic esophagitis	WDR36
Epilepsy	CAMSAP1L1
Esophageal cancer	ACAD10
Esophageal cancer	ADH6,ADH1B
Esophageal cancer	ANP32A
Esophageal cancer	BRAP,ALDH2
Esophageal cancer	C12orf51
Esophageal cancer	CHEK2,HSCB
Esophageal cancer	CSNK1A1
Esophageal cancer	PDE4D
Esophageal cancer	PLCE1
Esophageal cancer	PLCE1,NOC3L
Esophageal cancer	PLCE1,NOC3L
Esophageal cancer	RPL6
Esophageal cancer	RUNX1
Esophageal cancer	SEMA5B
Esophageal cancer	TBL1XR1
Esophageal cancer	UNC5CL
Essential tremor	LINGO1
Follicular lymphoma	C6orf15
Follicular lymphoma	HLA-DQB1
Follicular lymphoma	HLA-DQB1
Follicular lymphoma	STG,PSORS1
Fuchss corneal dystrophy	PTPRG
Fuchss corneal dystrophy	TCF4
Gallstones	ABCG8
Gastric cancer	CHEK2,HSCB
Gastric cancer	PLCE1,NOC3L
Gastric cancer	PLCE1,NOC3L
Gastric cancer	PRKAA1,PTGER4
Gastric cancer	ZBTB20
Glaucoma	CAV1,CAV2
Glaucoma	CDKN2B-AS1
Glaucoma	ELOVL5
Glaucoma	LOXL1
Glaucoma	SRBD1
Glaucoma	TMCO1
Glioma	CCDC26
Glioma	CCDC26
Glioma	CCDC26
Glioma	CDKN2A,CDKN2B
Glioma	CDKN2A,CDKN2B
Glioma	EGFR
Glioma	EGFR
Glioma	PHLDB1
Glioma	PHLDB1
Glioma	RTEL1
Glioma	RTEL1
Glioma	RTEL1
Glioma	RTEL1
Glioma	TERT
Glioma	TERT
Glioma	TERT
Glioma	TERT
Glomerulosclerosis	APOL1,MYH9
Graves disease	ABO
Graves disease	BACH2,MAP3K7
Graves disease	CD28,CTLA4
Graves disease	FCRL3
Graves disease	HLA,DPB1
Graves disease	HLA,DRB1,DQA1,DQB1
Graves disease	HLA-B
Graves disease	MHC
Graves disease	MHC
Graves disease	MHC
Graves disease	MHC
Graves disease	MHC
Graves disease	MHC
Graves disease	MHC
Graves disease	MUC21,C6orf15
Graves disease	RHOH,CHRNA9
Graves disease	RNASET2,FGFR1OP
Graves disease	TSHR
Hearing impairment	IQGAP2
Heart failure	BCHE
Heart failure	BTG1
Heart failure	CH25H
Heart failure	EVX1
Heart failure	GNA15
Heart failure	KIAA1598
Heart failure	LOC100129376
Heart failure	LOC339760
Heart failure	LRIG3
Heart failure	MOBKL2B
Heart failure	PRICKLE1
Heart failure	RPUSD4
Heart failure	SH3GL2
Heart failure	SNX16
Heart failure	TBC1D4
Heart failure	TMTC1
Heart failure	USP3
Hepatitis B	GRIN2A
Hepatitis B	HAL-DQB2
Hepatitis B	HLA-DPA1
Hepatitis B	HLA-DPB1
Hepatitis B	HLA-DPB1
Hepatitis B	HLA-DQB1
Hepatocellular carcinoma	C14orf143
Hepatocellular carcinoma	C2
Hepatocellular carcinoma	GLB1
Hepatocellular carcinoma	HLA-DQ,HLA-DR
Hepatocellular carcinoma	KIF1B,UBE4B,PGD
Hepatocellular carcinoma	MICA
Hippocampal atrophy	ARID2,SFRS2IP
Hippocampal atrophy	ARSB
Hippocampal atrophy	C20orf132
Hippocampal atrophy	CAND1
Hippocampal atrophy	EFNA5
Hippocampal atrophy	FDPSP
Hippocampal atrophy	FRMD6
Hippocampal atrophy	IKZF1
Hippocampal atrophy	MAGI2
Hippocampal atrophy	MAL2
Hippocampal atrophy	PRUNE2
Hippocampal atrophy	RP11-232A1.1
Hippocampal atrophy	RPN2
Hippocampal atrophy	S100A5
Hippocampal atrophy	SCAMP1,LHFPL2
Hippocampal atrophy	ZBP1
Hirschsprungs disease	NRG1
Hirschsprungs disease	RET,GALNACT-2,RASGEF1A
HIV-1 susceptibility	AC009271.7
HIV-1 susceptibility	AL591509.5
HIV-1 susceptibility	BUD13
HIV-1 susceptibility	FAM174B
HIV-1 susceptibility	GLRX3,TXNL3
HIV-1 susceptibility	ZDHHC19
Hodgkins lymphoma	GATA3
Hodgkins lymphoma	HLA-DRA
Hodgkins lymphoma	PVT1
Hodgkins lymphoma	PVT1
Hodgkins lymphoma	REL
Hypertension	ADH7
Hypertension	ALDH1A2
Hypertension	AN06
Hypertension	ATP2B1
Hypertension	BAT2,BAT5
Hypertension	CACNB2
Hypertension	CACNB2
Hypertension	CDH13
Hypertension	EBF1
Hypertension	FLJ32810,TMEM133
Hypertension	FURIN,FES
Hypertension	GNAS,EDN3
Hypertension	GPR39
Hypertension	HFE
Hypertension	LOC344371,MYADML,FAM98A,RASGRP3
Hypertension	MACROD2
Hypertension	MOV10
Hypertension	MSRA
Hypertension	MYO6
Hypertension	NOV
Hypertension	NPR3,C5orf23
Hypertension	PLCE1
Hypertension	RANBP3L
Hypertension	RYR2,CHRM3,ZP4
Hypertension	SLC39A8
Hypertension	UMOD
Hypertension	XRCC4
Hypertension	ZFAT
Hypertension	ZNF831,EDN3
Hypertriglyceridemia	APOA5
Hypertriglyceridemia	APOB
Hypertriglyceridemia	GCKR
Hypertriglyceridemia	LPL
Hypertriglyceridemia	MLXIPL
Hypospadias	DGKK
Hypothyroidism	FOXE1
Idiopathic pulmonary fibrosis	TERT
Ileal carcinoids	CDKAL1
Ileal carcinoids	FGF12
Ileal carcinoids	KIF16B
Ileal carcinoids	SLC12A2
Inflammatory bowel disease	CARD15
Inflammatory bowel disease	HLA-DQA1
Inflammatory bowel disease	HORMAD2,MTMR3,LIF
Inflammatory bowel disease	IL23R
Inflammatory bowel disease	IL23R
Inflammatory bowel disease	IL23R
Inflammatory bowel disease	IL27,CCDC101,CLN3,EIF3C,NUPR1,SULT1A1,SULT1A2
Inflammatory bowel disease	MHC
Inflammatory bowel disease	MHC
Inflammatory bowel disease	MHC
Inflammatory bowel disease	NOD2
Inflammatory bowel disease	PSMG1
Inflammatory bowel disease	TNFRSF6B
Inflammatory bowel disease	TNFSF15
Inflammatory bowel disease	TNFSF15
Inflammatory bowel disease	TNFSF15
Inflammatory bowel disease	ZMIZ1
Insulin resistance/response	AP3B1
Insulin resistance/response	ATP10A
Insulin resistance/response	ATP10A
Insulin resistance/response	CACNA1D
Insulin resistance/response	CACNA1D
Insulin resistance/response	CSMD1
Insulin resistance/response	GAS1
Insulin resistance/response	KCNU1
Insulin resistance/response	PCBP3
Insulin resistance/response	SEZ6L
Insulin resistance/response	TRIAP1
Insulin resistance/response	ZFAND3
Interstitial lung disease	DUSP23
Intracranial aneurysm	BOLL,PLCL1
Intracranial aneurysm	CDKN2A,CDKN2B
Intracranial aneurysm	CDKN2A,CDKN2B
Intracranial aneurysm	CNNM2
Intracranial aneurysm	RBBP8
Intracranial aneurysm	SOX17
Intracranial aneurysm	SOX17
Intracranial aneurysm	SOX17
Intracranial aneurysm	SOX17
Intracranial aneurysm	STARD13
Kawasaki disease	BTBD1
Kawasaki disease	DAB1
Kawasaki disease	FCGR2A
Kawasaki disease	IGHV
Kawasaki disease	ITPKC
Kawasaki disease	NAALADL2
Kawasaki disease	PELI1
Kawasaki disease	ZFHX3
Keloid	LOC389151,FOXL2
Keloid	NEDD4
Kidney stones	CLDN14
Large B-cell lymphoma	CDC42BPB
Large B-cell lymphoma	LNX2
Leprosy	C13orf31
Leprosy	CYLD
Leprosy	HLA-DR-DQ
Leprosy	IL23R
Leprosy	NOD2
Leprosy	RAB32
Leprosy	RIPK2
Leprosy	RIPK2
Leprosy	RPS6KA4
Leprosy	TNFSF15
Lung cancer	BAT3
Lung cancer	BAT3,APOM
Lung cancer	BAT3,MSH5
Lung cancer	CHRNA3
Lung cancer	CHRNA3,CHRNA5
Lung cancer	CHRNA3,CHRNA5,CHRNB4,PSMA4,LOC123688
Lung cancer	CHRNA3,CHRNA5,PSMA4,LOC123688
Lung cancer	CLPTM1L
Lung cancer	CLPTM1L
Lung cancer	CLPTM1L
Lung cancer	CLPTM1L,TERT
Lung cancer	CRP
Lung cancer	GPC5
Lung cancer	IL1RAP
Lung cancer	LOC123688,PSMA4,CHRNA3,CHRNA5,CHRNB4
Lung cancer	MIPEP
Lung cancer	MTMR3
Lung cancer	TERT
Lung cancer	TERT
Lung cancer	TERT
Lung cancer	TERT,CLPTM1L
Lung cancer	TGM5
Lung cancer	TP63
Lung cancer	TP63
Lung cancer	TRNAA-UGC
Major depressive disorder	ADCYAP1R1
Major depressive disorder	AK294384
Major depressive disorder	ANK3
Major depressive disorder	ATP6V1B2,SLC18A1,LZTS1
Major depressive disorder	ATXN7L2,SYPL2,CYB561D1
Major depressive disorder	BC043421
Major depressive disorder	C15orf53
Major depressive disorder	C3orf70,EHHADH
Major depressive disorder	C7orf23,DMTF1
Major depressive disorder	CACNA1C
Major depressive disorder	CCND2
Major depressive disorder	CNIH4,NVL,WDR26
Major depressive disorder	COLEC12,THOC1
Major depressive disorder	CPM
Major depressive disorder	DSEL
Major depressive disorder	FAM179A,C2orf71
Major depressive disorder	FAT4
Major depressive disorder	FHIT,PTPRG
Major depressive disorder	GDNF
Major depressive disorder	GNAT2,GNAI3,AMPD2
Major depressive disorder	GRM7
Major depressive disorder	HOMER1
Major depressive disorder	LAPTM4A
Major depressive disorder	LOC647167
Major depressive disorder	LOC728275
Major depressive disorder	LY86
Major depressive disorder	NLGN1
Major depressive disorder	PARD3
Major depressive disorder	PCLO
Major depressive disorder	SHC4
Major depressive disorder	SLC6A15
Major depressive disorder	SP4
Major depressive disorder	SP4
Major depressive disorder	SYNE1
Major depressive disorder	VCAN
Major mood disorders	PBRM1
Malaria	DDC
Malaria	HBB
Malaria	SCO1
Male infertility	ARL6
Male infertility	EFCAB4B
Male infertility	NXPH2
Male infertility	PDE3A
Male infertility	SALL4
Melanoma	ANXA9
Melanoma	ARNT,SETDB1,LASS2,ANXA9,MCL1,CTSK
Melanoma	ASIP
Melanoma	ATM
Melanoma	CASP8
Melanoma	CDC91L1
Melanoma	CDKN2A
Melanoma	CDKN2A,MTAP
Melanoma	MC1R
Melanoma	MC1R
Melanoma	MC1R
Melanoma	MX2
Melanoma	PARP1
Melanoma	PLA2G6
Melanoma	SLC45A2
Melanoma	TERT,CLPTM1L
Melanoma	TYR
Melanoma	TYR
Meningioma	MLLT10
Meningococcal disease	CFH,CFHR3
Metabolic syndrome	ABCB11
Metabolic syndrome	APOA5
Metabolic syndrome	BUD13
Metabolic syndrome	BUD13
Metabolic syndrome	C11orf10
Metabolic syndrome	CETP
Metabolic syndrome	CETP
Metabolic syndrome	CETP
Metabolic syndrome	CETP
Metabolic syndrome	CETP
Metabolic syndrome	CRTAC1
Metabolic syndrome	DYRK1A
Metabolic syndrome	ENG
Metabolic syndrome	ERCC4
Metabolic syndrome	FADS1
Metabolic syndrome	FADS2
Metabolic syndrome	FLJ41733
Metabolic syndrome	GIT2
Metabolic syndrome	GLTP
Metabolic syndrome	HERPUD1
Metabolic syndrome	LIPC
Metabolic syndrome	LIPC
Metabolic syndrome	LOC100128354
Metabolic syndrome	LOC100128354
Metabolic syndrome	LOC100128354
Metabolic syndrome	LOC100129150
Metabolic syndrome	LPL
Metabolic syndrome	LPL
Metabolic syndrome	LPL
Metabolic syndrome	LPL
Metabolic syndrome	LPL
Metabolic syndrome	PKMYT1
Metabolic syndrome	PMAIP1
Metabolic syndrome	STOML3
Metabolic syndrome	TCF7L2
Metabolic syndrome	TFAP2B
Metabolic syndrome	ZNF259
Metabolic syndrome	ZNF259
Metabolic syndrome	ZNF644
Migraine	AGBL1
Migraine	IGLL1
Migraine	LRP1
Migraine	MTDH,PGCP
Migraine	PRDM16
Migraine	TRPM8
Moyamoya disease	RNF213
Multiple myeloma	DNAH11
Multiple myeloma	DTNB
Multiple myeloma	ULK4
Multiple sclerosis	ACP5
Multiple sclerosis	AHI1
Multiple sclerosis	ASAP1,DDEF1
Multiple sclerosis	BACH2
Multiple sclerosis	BATF
Multiple sclerosis	C16orf47
Multiple sclerosis	C1GALT1
Multiple sclerosis	C1orf125
Multiple sclerosis	C20orf46
Multiple sclerosis	CBLB
Multiple sclerosis	CBLN2
Multiple sclerosis	CD40
Multiple sclerosis	CD58
Multiple sclerosis	CD58
Multiple sclerosis	CD58
Multiple sclerosis	CD6
Multiple sclerosis	CD6
Multiple sclerosis	CD86
Multiple sclerosis	CENPC1
Multiple sclerosis	CLEC16A
Multiple sclerosis	CLECL1
Multiple sclerosis	CSMD1
Multiple sclerosis	CXCR4
Multiple sclerosis	CXCR5
Multiple sclerosis	CYP24A1
Multiple sclerosis	DBC1
Multiple sclerosis	DDAH1
Multiple sclerosis	DDEF2
Multiple sclerosis	DKKL1
Multiple sclerosis	DLEU1
Multiple sclerosis	DQA1
Multiple sclerosis	EN1
Multiple sclerosis	EOMES
Multiple sclerosis	EVI5,RPL5
Multiple sclerosis	EXTL2
Multiple sclerosis	FLJ16641
Multiple sclerosis	FLJ34870
Multiple sclerosis	GPC5
Multiple sclerosis	GPR65
Multiple sclerosis	HHEX
Multiple sclerosis	HLA
Multiple sclerosis	HLA-B
Multiple sclerosis	HLA-DRA
Multiple sclerosis	HLA-DRB,HLA-DQB1
Multiple sclerosis	HLA-DRB1
Multiple sclerosis	HLA-DRB1
Multiple sclerosis	HLA-DRB1
Multiple sclerosis	IL12A
Multiple sclerosis	IL12B
Multiple sclerosis	IL22RA2
Multiple sclerosis	IL2RA
Multiple sclerosis	IL2RA
Multiple sclerosis	IL2RA
Multiple sclerosis	IL2RA
Multiple sclerosis	IL7R
Multiple sclerosis	IL7R
Multiple sclerosis	IL7RA
Multiple sclerosis	IRF8
Multiple sclerosis	JARID2
Multiple sclerosis	KCNB2
Multiple sclerosis	KIAA0350
Multiple sclerosis	KIF1B
Multiple sclerosis	LOC100289506
Multiple sclerosis	LOC100289506
Multiple sclerosis	LOC132321
Multiple sclerosis	MALT1
Multiple sclerosis	MAMSTR
Multiple sclerosis	MANBA
Multiple sclerosis	MAPK1
Multiple sclerosis	MERTK
Multiple sclerosis	MET
Multiple sclerosis	METTL1,CYP27B1
Multiple sclerosis	MGC13125
Multiple sclerosis	MGC45800
Multiple sclerosis	MPHOSPH9
Multiple sclerosis	MPV17L2
Multiple sclerosis	MYB
Multiple sclerosis	MYC
Multiple sclerosis	MYNN
Multiple sclerosis	NA
Multiple sclerosis	NA
Multiple sclerosis	NA
Multiple sclerosis	NDFIP1
Multiple sclerosis	NFKBIZ
Multiple sclerosis	NLRP11
Multiple sclerosis	ODF3B
Multiple sclerosis	PDZRN4
Multiple sclerosis	PLEK
Multiple sclerosis	POPDC3
Multiple sclerosis	PTGER4
Multiple sclerosis	PTPRK
Multiple sclerosis	PVR
Multiple sclerosis	PVT1
Multiple sclerosis	RAB38
Multiple sclerosis	RELN
Multiple sclerosis	RFK
Multiple sclerosis	RGS14
Multiple sclerosis	RPL5
Multiple sclerosis	RPS6KB1
Multiple sclerosis	SAE1
Multiple sclerosis	SGCD
Multiple sclerosis	SH3GL2
Multiple sclerosis	SLC15A2
Multiple sclerosis	SLC25A36
Multiple sclerosis	SLC30A7
Multiple sclerosis	SOX8
Multiple sclerosis	SP140
Multiple sclerosis	STAT3
Multiple sclerosis	SYK
Multiple sclerosis	TAGAP
Multiple sclerosis	TCF7
Multiple sclerosis	TNFRSF1A
Multiple sclerosis	TNFRSF1A
Multiple sclerosis	TNFSF14
Multiple sclerosis	TRIM2
Multiple sclerosis	VAV2
Multiple sclerosis	WDR7
Multiple sclerosis	YWHAG
Multiple sclerosis	YWHAG
Multiple sclerosis	ZBTB46
Multiple sclerosis	ZFP36L1
Multiple sclerosis	ZIC1
Multiple sclerosis	ZMIZ1
Multiple sclerosis	ZNF433
Multiple sclerosis	ZNF767
Myeloproliferative neoplasms	JAK2
Myocardial infarction	CDKN2A,CDKN2B
Myocardial infarction	CDKN2A,CDKN2B
Myocardial infarction	CELSR2,PSRC1,SORT1
Myocardial infarction	CXCL12
Myocardial infarction	LDLR
Myocardial infarction	MIA3
Myocardial infarction	PCSK9
Myocardial infarction	PHACTR1
Myocardial infarction	SLC5A3,MRPS6,KCNE2
Myocardial infarction	WDR12
Myopia	BLID,LOC399959
Myopia	CTNND2
Myopia	MIPEP,C1QTNF9B-AS1,C1QTNF9B
Myopia	MYP11
Myopia	MYP11
Narcolepsy	CPT1B
Narcolepsy	HLA-DQA2
Narcolepsy	TRA@
Narcolepsy	TRA-alpha,TRAJ10
Nasopharyngeal carcinoma	CDNK2A,CDKN2B
Nasopharyngeal carcinoma	GABBR1
Nasopharyngeal carcinoma	HLA-A
Nasopharyngeal carcinoma	HLA-A
Nasopharyngeal carcinoma	HLA-B,HLA-C
Nasopharyngeal carcinoma	HLA-DQ,HLA-DR
Nasopharyngeal carcinoma	HLA-F
Nasopharyngeal carcinoma	ITGA9
Nasopharyngeal carcinoma	MDS1,EVI1
Nasopharyngeal carcinoma	TNFRSF19
Nasopharyngeal carcinoma	TNFRSF19
Neonatal lupus	AKR1E2,LOC338588
Neonatal lupus	NCRNA00114,ERG
Neonatal lupus	TMTC2
Neonatal lupus	TNF,NFKBIL1,LTA,LTB,AIF1
Nephropathy	CFH,CFHR3,CFHR1,CFHR4,CHFR2,CFHR5
Nephropathy	HLA-DPA1,HLA-DPB1,HLA-DPB2
Nephropathy	HLA-DQA1
Nephropathy	HLA-DRB1,HLA-DQA1,HLA-DQB1
Nephropathy	HORMAD2,MTMR3,LIF,OSM
Nephropathy	PLA2R1,LY75,ITGB6,RBMS1
Nephropathy	TAP2,TAP1,PSMB8,PSMB9
Nephrotic syndrome	GPC5
Nephrotic syndrome	SULF2,PREX1
Neuroblastoma	BARD1
Neuroblastoma	BARD1
Neuroblastoma	FLJ22536,FLJ44180
Neuroblastoma	FLJ22536,FLJ44180
Neuroblastoma	LMO1
Neuroticism	AK127771
Neuroticism	ARRDC4
Neuroticism	GPC6
Neuroticism	MAMDC1
Neuroticism	NKAIN2
Neuroticism	NXPH1
Neuroticism	PDE4D
Nicotine dependence	CHRNA3,CHRNA5,CHRNB4
Nicotine dependence	CTNNA3
Nonalcoholic fatty liver disease	PNPLA3
Non-small cell lung cancer	APCDD1,NAPG,FAM38B
Non-small cell lung cancer	C3orf21
Non-small cell lung cancer	DSCAM
Non-small cell lung cancer	EIF4E2
Non-small cell lung cancer	ETS2
Obesity	ARG1
Obesity	ASAH1
Obesity	ASAH1
Obesity	ASAH1
Obesity	BDNF
Obesity	C20orf133
Obesity	CAMK1G
Obesity	FAT1,MTNR1A
Obesity	FBN2
Obesity	FLJ20309
Obesity	FLJ39743
Obesity	FTO
Obesity	FTO
Obesity	FTO
Obesity	FTO
Obesity	FTO
Obesity	FTO
Obesity	INHBB
Obesity	ITPR3
Obesity	KCNMA1
Obesity	LHFPL3
Obesity	MAF
Obesity	MC4R
Obesity	MC4R
Obesity	MC4R
Obesity	MLN
Obesity	MRPS22
Obesity	MRPS22
Obesity	MUC15
Obesity	NCAM2
Obesity	NPC1
Obesity	NRXN3
Obesity	PAX5
Obesity	PAX5
Obesity	PCDH9
Obesity	PITPNB
Obesity	PRF1
Obesity	PTER
Obesity	RAFTLIN
Obesity	RARB
Obesity	RGS6
Obesity	RTN4
Obesity	SOX6
Obesity	TFAP2B
Obesity	TRAM1L1
Obesity	UBE2E3
Obesity	WWOX
Obesity	ZNF248
Osteoarthritis	COG5
Osteoarthritis	DUS4L
Osteoarthritis	MCF2L
Osteonecrosis of the jaw	CYP2C8
Osteoporosis	ALDH7A1
Osteoporosis	DOK6
Osteoporosis	LOC348751,FONG
Osteoporosis	LRRC4C
Osteoporosis	OSBPL1A
Osteoporosis	RAP1A
Osteoporosis	SOX6
Osteoporosis	SPP2
Osteoporosis	TBC1D8
Osteoporosis	TNFRSF11B
Otosclerosis	RELN
Ovarian cancer	ANKLE1
Ovarian cancer	BNC2,LOC648570,CNTLN
Ovarian cancer	C19orf62,MERIT40
Ovarian cancer	HOXD1,HOXD3
Ovarian cancer	MYC,THEM75
Ovarian cancer	SKAP1
Ovarian cancer	TIPARP
Pagets disease	CSF1
Pagets disease	CSF1,EPS8LS
Pagets disease	NUP205
Pagets disease	OPTN
Pagets disease	OPTN
Pagets disease	PML
Pagets disease	PRL
Pagets disease	RIN3
Pagets disease	SLC25A43
Pagets disease	TM7SF4
Pagets disease	TNFRSF11A
Pagets disease	TNFRSF11A
Pagets disease	TNFRSF11A
Pancreatic cancer	ABO
Pancreatic cancer	ARL4C
Pancreatic cancer	BICD1
Pancreatic cancer	CLPTM1L
Pancreatic cancer	DPP6
Pancreatic cancer	FAM91A1
Pancreatic cancer	FOXQ1
Pancreatic cancer	KLF5,KLF12
Pancreatic cancer	LOC284998
Pancreatic cancer	LOC387933
Pancreatic cancer	LOC730242
Pancreatic cancer	LOC731559
Pancreatic cancer	MYO1D
Pancreatic cancer	NDFIP2
Pancreatic cancer	NR5A2
Pancreatic cancer	PARK2
Pancreatic cancer	PRPSAP2
Pancreatic cancer	RNF149
Pancreatic cancer	RNF43
Pancreatic cancer	RNF5P1
Pancreatic cancer	THSD7B
Panic disorder	CALCOCO1
Panic disorder	CLU
Panic disorder	GRM7
Panic disorder	PKP1
Panic disorder	PLEKHG1
Panic disorder	SDK2
Panic disorder	SMOX
Panic disorder	TMEM16B
Panic disorder	TNFRSF21
Panic disorder	USP25
Parkinsons disease	AAK1
Parkinsons disease	ACMSD
Parkinsons disease	ATF6
Parkinsons disease	BMP4
Parkinsons disease	BRDG1
Parkinsons disease	BST1
Parkinsons disease	BST1
Parkinsons disease	BST1
Parkinsons disease	C20orf82
Parkinsons disease	CCDC62,HIP1R
Parkinsons disease	CYP17A1,C10orf32,CNNM2,SFXN2
Parkinsons disease	DBC1
Parkinsons disease	DGKQ
Parkinsons disease	DLG2
Parkinsons disease	DSG3
Parkinsons disease	GAK
Parkinsons disease	GAK
Parkinsons disease	GAK
Parkinsons disease	GAK,DGKQ
Parkinsons disease	GBA
Parkinsons disease	HLA-DRA
Parkinsons disease	HLA-DRB5
Parkinsons disease	ITGA8
Parkinsons disease	LRRK2
Parkinsons disease	LRRK2
Parkinsons disease	LRRK2
Parkinsons disease	MAPT
Parkinsons disease	MAPT
Parkinsons disease	MAPT
Parkinsons disease	MAPT
Parkinsons disease	MAPT, C17orf69,KIAA1267,LOC644246
Parkinsons disease	MCCC1,LAMP3
Parkinsons disease	MCCC1,LAMP3
Parkinsons disease	MMRN1
Parkinsons disease	NSF
Parkinsons disease	NSF
Parkinsons disease	OCA2
Parkinsons disease	PARK16,NUCKS1
Parkinsons disease	PARK16,SLC45A3,NUCKS1,RAB7L1,SLC41A1,PM20D1
Parkinsons disease	PLEKHM1,MAPT,IMP5
Parkinsons disease	QSER1,PRRG4
Parkinsons disease	RIT2,SYT4
Parkinsons disease	SCARB2
Parkinsons disease	SEMA5A
Parkinsons disease	SLC41A1
Parkinsons disease	SNCA
Parkinsons disease	SNCA
Parkinsons disease	SNCA
Parkinsons disease	SNCA
Parkinsons disease	SNCA
Parkinsons disease	SNCA
Parkinsons disease	SNCA
Parkinsons disease	SNCA
Parkinsons disease	SREBF1,RAI1
Parkinsons disease	STBD1
Parkinsons disease	STK39
Parkinsons disease	SYT11
Parkinsons disease	TAS1R2
Parkinsons disease	UNC13B
Parkinsons disease	USP25
Parkinsons disease	WNT3
Partial epilepsies	ADCY9
Partial epilepsies	AL132875.2
Partial epilepsies	AL354897.1,AL451132.1
Partial epilepsies	LPHN3
Partial epilepsies	PTPRD
Partial epilepsies	ZNF385D
Periodontitis	GLT6D1
Peripheral artery disease	OSBPL10
Polycystic ovary syndrome	DENND1A
Polycystic ovary syndrome	DENND1A
Polycystic ovary syndrome	GTF2A1L,LHCGR,FSHR
Polycystic ovary syndrome	ZFP36L2,LOC100129726,THADA
Polycystic ovary syndrome	ZFP36L2,LOC100129726,THADA
Primary biliary cirrhosis	ARF7
Primary biliary cirrhosis	c6orf10,BTNL2,HLA-DQB1
Primary biliary cirrhosis	c6orf10,BTNL2,HLA-DQB1
Primary biliary cirrhosis	CD80
Primary biliary cirrhosis	CLEC16A
Primary biliary cirrhosis	CXCR5
Primary biliary cirrhosis	DENND1B
Primary biliary cirrhosis	HLA-DQB1
Primary biliary cirrhosis	IKZF3
Primary biliary cirrhosis	IKZF3,ZPBP2,GSDMB,ORMDL3
Primary biliary cirrhosis	IL12A
Primary biliary cirrhosis	IL12A
Primary biliary cirrhosis	IL12A
Primary biliary cirrhosis	IL12RB2
Primary biliary cirrhosis	IL12RB2
Primary biliary cirrhosis	IL12RB2
Primary biliary cirrhosis	IL7R
Primary biliary cirrhosis	IRF5
Primary biliary cirrhosis	IRF5,TNPO3
Primary biliary cirrhosis	IRF5-TNPO3
Primary biliary cirrhosis	MAP3K7IP1
Primary biliary cirrhosis	MHC
Primary biliary cirrhosis	NFKB1
Primary biliary cirrhosis	ORMDL3
Primary biliary cirrhosis	PLCL2
Primary biliary cirrhosis	RAD51L1
Primary biliary cirrhosis	RPS6KA4
Primary biliary cirrhosis	SPIB
Primary biliary cirrhosis	SPIB
Primary biliary cirrhosis	STAT4
Primary biliary cirrhosis	TNFAIP2
Primary biliary cirrhosis	TNFRSF1A
Primary sclerosing cholangitis	BCL2L11
Primary sclerosing cholangitis	MST1
Progressive supranuclear palsy	BMS1
Progressive supranuclear palsy	CD8B
Progressive supranuclear palsy	EIF2AK3
Progressive supranuclear palsy	IL2,IL21
Progressive supranuclear palsy	IRF4
Progressive supranuclear palsy	MAPT
Progressive supranuclear palsy	MAPT
Progressive supranuclear palsy	MOBP
Progressive supranuclear palsy	SLCO1A2
Progressive supranuclear palsy	STX6
Prostate cancer	AR
Prostate cancer	BIK
Prostate cancer	C2orf43
Prostate cancer	CCHCR1
Prostate cancer	CLDN11,SKIL
Prostate cancer	CTBP2
Prostate cancer	CTDSPL
Prostate cancer	EHBP1
Prostate cancer	EHBP1
Prostate cancer	FGF10
Prostate cancer	FOXP4
Prostate cancer	GGCX,VAMP8,VAMP5,RNF181
Prostate cancer	GPRC6A,RFX6
Prostate cancer	HAPLN1
Prostate cancer	HNF1B
Prostate cancer	HNF1B
Prostate cancer	HNF1B
Prostate cancer	IGF2,IGF2AS,INS,TH
Prostate cancer	ITGA6
Prostate cancer	JAZF1
Prostate cancer	KLK3
Prostate cancer	KRT8,EIF4B,TENC1
Prostate cancer	LMTK2
Prostate cancer	MLPH
Prostate cancer	MSMB
Prostate cancer	MSMB
Prostate cancer	MSMB
Prostate cancer	MSMB
Prostate cancer	NKX3.1
Prostate cancer	NKX3.1
Prostate cancer	NUDT10,NUDT11
Prostate cancer	NUDT10,NUDT11,LOC340602
Prostate cancer	PDLIM5
Prostate cancer	PDLIM5
Prostate cancer	PKHD1
Prostate cancer	PRPH
Prostate cancer	SLC22A1
Prostate cancer	SLC22A3
Prostate cancer	TCF2
Prostate cancer	TCF2
Prostate cancer	TERT
Prostate cancer	TET2
Prostate cancer	THADA
Prostate cancer	TNRC6B
Prostate cancer	ZBTB38
Prostate cancer	ZNF652
Psoriasis	COG6
Psoriasis	ERAP1
Psoriasis	FBXL19,POL3S
Psoriasis	HLA-C
Psoriasis	HLA-C
Psoriasis	HLA-C
Psoriasis	HLA-C
Psoriasis	HLA-C
Psoriasis	HLA-C
Psoriasis	IFIH1
Psoriasis	IL12B
Psoriasis	IL12B
Psoriasis	IL12B
Psoriasis	IL12B
Psoriasis	IL13
Psoriasis	IL23A
Psoriasis	IL23A,STAT2
Psoriasis	IL23R
Psoriasis	IL23R
Psoriasis	IL28RA
Psoriasis	LCE3D
Psoriasis	LCE3D,LCE3A
Psoriasis	MHC
Psoriasis	NFKBIA
Psoriasis	NFKBIA,PSMA6
Psoriasis	NOS2
Psoriasis	REL
Psoriasis	RNF114,SPATA2,SLC9A8,SNAI1
Psoriasis	RPS26
Psoriasis	SDC4
Psoriasis	SPATA2
Psoriasis	TNFAIP3
Psoriasis	TNFAIP3
Psoriasis	TNIP1
Psoriasis	TRAF3IP2
Psoriasis	TRAF3IP2
Psoriasis	TRAF3IP2
Psoriasis	TSC1
Psoriasis	TYK2
Psoriasis	TYK2
Psoriasis	ZNF313
Psoriatic arthritis	HLA-C
Psoriatic arthritis	IL12B
Psoriatic arthritis	TRAF3IP2
Renal cell carcinoma	EPAS1
Renal cell carcinoma	ITPR2
Renal cell carcinoma	SCARB1
Restless legs syndrome	BTBD9
Restless legs syndrome	BTBD9
Restless legs syndrome	BTBD9
Restless legs syndrome	MAP2K5,LBXCOR1
Restless legs syndrome	MAP2K5,SKOR1
Restless legs syndrome	MEIS1
Restless legs syndrome	MEIS1
Restless legs syndrome	PTPRD
Restless legs syndrome	PTPRD
Restless legs syndrome	PTPRD
Restless legs syndrome	TOX3,BC034767
Rheumatoid arthritis	AFF3
Rheumatoid arthritis	AFF3
Rheumatoid arthritis	AIRE,PFKL
Rheumatoid arthritis	ANKRD55
Rheumatoid arthritis	ANKRD55,IL6ST
Rheumatoid arthritis	APOM
Rheumatoid arthritis	ARHGEF3
Rheumatoid arthritis	ARHGEF3
Rheumatoid arthritis	BATF
Rheumatoid arthritis	BLK
Rheumatoid arthritis	BLK
Rheumatoid arthritis	BLK
Rheumatoid arthritis	C5orf30
Rheumatoid arthritis	CCL21
Rheumatoid arthritis	CCL21
Rheumatoid arthritis	CCR6
Rheumatoid arthritis	CCR6
Rheumatoid arthritis	CD247
Rheumatoid arthritis	CD247
Rheumatoid arthritis	CD40
Rheumatoid arthritis	CD40
Rheumatoid arthritis	CDK4
Rheumatoid arthritis	CDK6
Rheumatoid arthritis	CTLA4
Rheumatoid arthritis	CTLA4
Rheumatoid arthritis	DDX6
Rheumatoid arthritis	ELMO1
Rheumatoid arthritis	HLA locus
Rheumatoid arthritis	HLA-DQA1
Rheumatoid arthritis	HLA-DQA1,HLA-DQA2
Rheumatoid arthritis	HLA-DRA
Rheumatoid arthritis	HLA-DRB1
Rheumatoid arthritis	HLA-DRB1
Rheumatoid arthritis	HLA-DRB1
Rheumatoid arthritis	HLA-DRB1
Rheumatoid arthritis	HLA-DRB1
Rheumatoid arthritis	HLA-DRB1
Rheumatoid arthritis	HLA-DRB1
Rheumatoid arthritis	HLA-G
Rheumatoid arthritis	IFI16
Rheumatoid arthritis	IKZF3
Rheumatoid arthritis	IL2,IL21
Rheumatoid arthritis	IL2RA
Rheumatoid arthritis	IL2RB
Rheumatoid arthritis	IRF5
Rheumatoid arthritis	KIF3
Rheumatoid arthritis	KIF5A,PIP4K2C
Rheumatoid arthritis	LBH
Rheumatoid arthritis	MHC
Rheumatoid arthritis	MICA
Rheumatoid arthritis	MMEL1,TNFRSF14
Rheumatoid arthritis	OLIG3,TNFAIP3
Rheumatoid arthritis	OLIG3,TNFIP3
Rheumatoid arthritis	PADI4
Rheumatoid arthritis	PADI4
Rheumatoid arthritis	POU3F1
Rheumatoid arthritis	PRKCQ
Rheumatoid arthritis	PRKCQ
Rheumatoid arthritis	PTPN2
Rheumatoid arthritis	PTPN22
Rheumatoid arthritis	PTPN22
Rheumatoid arthritis	PTPN22
Rheumatoid arthritis	PTPN22
Rheumatoid arthritis	PTPN22
Rheumatoid arthritis	PXK
Rheumatoid arthritis	RBPJ
Rheumatoid arthritis	REL
Rheumatoid arthritis	REL
Rheumatoid arthritis	SALL3
Rheumatoid arthritis	SH2B3
Rheumatoid arthritis	SH2B3
Rheumatoid arthritis	SPRED2
Rheumatoid arthritis	SPRED2
Rheumatoid arthritis	STAT4
Rheumatoid arthritis	STAT4
Rheumatoid arthritis	STAT4
Rheumatoid arthritis	TNFAIP3
Rheumatoid arthritis	TNFAIP3,OLIG3
Rheumatoid arthritis	TNFAIP3,OLIG3
Rheumatoid arthritis	TNFRSF14
Rheumatoid arthritis	TRAF1
Rheumatoid arthritis	TRAF1,C5
Rheumatoid arthritis	TRAF1,C5
Rheumatoid arthritis	TRAF1-C5
Rheumatoid arthritis	TRHDE
Rheumatoid arthritis	TRHDE
Rheumatoid arthritis	UBASH3A
Rheumatoid arthritis	UBASH3A
Rheumatoid arthritis	UBE2L3
Sarcoidosis	C10orf67
Schizophrenia	ACSM1
Schizophrenia	ACSM1,BUCS1
Schizophrenia	ADM
Schizophrenia	AGBL1
Schizophrenia	ANK3
Schizophrenia	ANXA1
Schizophrenia	ASTN2
Schizophrenia	ATP5SL,CEACAM21
Schizophrenia	BRP44,DCAF6
Schizophrenia	C3orf39
Schizophrenia	CACNA1C
Schizophrenia	CACNG5
Schizophrenia	CCDC60
Schizophrenia	CCDC68
Schizophrenia	CNNM2
Schizophrenia	CNTN5
Schizophrenia	CNTNAP2
Schizophrenia	CSF2RA,IL3RA
Schizophrenia	CSMD1
Schizophrenia	CYCSP44
Schizophrenia	DAOA
Schizophrenia	ERC2
Schizophrenia	FAM110B
Schizophrenia	FAM69A
Schizophrenia	FXR1
Schizophrenia	GABRR1
Schizophrenia	HLA-DQA1
Schizophrenia	IFT88
Schizophrenia	ITIH3,ITIH4
Schizophrenia	LOC393076
Schizophrenia	LRRIQ3
Schizophrenia	LSM1,WHSC1L1
Schizophrenia	MHC
Schizophrenia	MHC,NOTCH4
Schizophrenia	MHC,PRSS16
Schizophrenia	MIR137
Schizophrenia	MMP16
Schizophrenia	MSRA
Schizophrenia	MYO18B
[truncated: 508 more rows]
