# Supplementary material for: Highly interconnected genes in disease-specific networks are enriched for disease-associated polymorphisms
Source: Genome Biol. 2012 Jun 15;13(6):R46. doi: 10.1186/gb-2012-13-6-r46 (PMC3446318; doi:10.1186/gb-2012-13-6-r46)
Supplement: Additional file 3 — Additional Table 2 - differential expression analysis of allergen-challenged CD4+ cells compared to diluent-challenged controls in SAR. [file gb-2012-13-6-r46-S3.XLS]

## Sheet: Control vs. Stim
Additional Table 2: Differential expression analysis of allergen-challenged CD4+ cells, compared to diluent-challenged controls in SAR
ID	Symbol	P.Value	adj.P.Value	Fold Change
GI_4885496-S	MYB	2.5627e-13	3.56112e-09	13.9182
GI_23238193-A	TNFRSF18	9.89515e-13	6.87515e-09	18.2832
GI_4557436-S	CDC20	3.44968e-12	1.06489e-08	29.6653
GI_23312366-S	TNFRSF4	3.50051e-12	1.06489e-08	14.2695
GI_34328908-A	DUSP4	3.83163e-12	1.06489e-08	38.3906
GI_21361211-S	CTLA4	9.57565e-12	2.21772e-08	15.7088
GI_42544164-A	FOXM1	5.16898e-11	1.02612e-07	25.3947
GI_37059723-S	C22orf18	8.03448e-11	1.39559e-07	13.4074
GI_4507232-S	SOCS1	2.46276e-10	3.8025e-07	5.94908
GI_31543620-S	SH2D2A	3.50667e-10	4.87287e-07	6.39224
GI_10835170-S	IFNG	8.02522e-10	9.2932e-07	9.13558
GI_38569481-S	KIAA1324	7.96867e-10	9.2932e-07	12.0119
GI_34147683-S	C10orf3	9.44814e-10	1.00993e-06	19.0614
GI_25952110-S	TNF	1.03601e-09	1.02831e-06	2.84135
GI_31377630-S	GBP5	1.18948e-09	1.04714e-06	7.56646
GI_7661807-S	HSPC150	1.20569e-09	1.04714e-06	5.95339
GI_34485718-S	E2F2	1.41397e-09	1.10308e-06	13.456
GI_32967290-A	UBE2C	1.57506e-09	1.10308e-06	31.8797
GI_21536304-S	SOCS2	1.73096e-09	1.10308e-06	4.22114
GI_4503938-S	GBP1	1.66577e-09	1.10308e-06	3.59037
GI_33469916-A	MCM4	1.79762e-09	1.10308e-06	9.60628
GI_24497617-S	PRO2000	1.75698e-09	1.10308e-06	4.61047
GI_15451843-I	ADAM19	1.82577e-09	1.10308e-06	6.68337
GI_32483414-S	GZMB	2.67334e-09	1.54787e-06	21.4321
GI_4507518-S	TK1	2.86099e-09	1.59025e-06	24.0851
GI_5803124-S	PIM2	3.35242e-09	1.79174e-06	3.32902
GI_23238195-S	IL2RB	3.59485e-09	1.85015e-06	6.40434
GI_4759177-S	AURKB	4.05926e-09	2.01456e-06	14.1573
GI_34304372-S	CCNB1	4.67116e-09	2.18791e-06	14.7321
GI_10938017-S	CCNB2	4.72346e-09	2.18791e-06	20.7975
GI_11038651-S	PTTG1	5.32926e-09	2.38889e-06	12.9775
GI_13699832-S	KIF2C	6.24336e-09	2.61215e-06	23.145
GI_22208962-S	ASB2	6.44757e-09	2.61215e-06	20.0714
GI_22027513-A	CDCA7	6.30643e-09	2.61215e-06	12.6509
GI_32698687-S	CIT	6.57925e-09	2.61215e-06	6.26987
GI_39930394-S	KIAA1618	7.06125e-09	2.72564e-06	3.30215
GI_20336751-I	HIST1H2BD	7.4511e-09	2.72587e-06	3.28199
GI_7108343-A	GNLY	7.45416e-09	2.72587e-06	14.1854
GI_12707565-S	DUSP5	8.05797e-09	2.79803e-06	4.88147
GI_4504720-S	IRF1	8.25087e-09	2.79803e-06	2.54714
GI_10835092-S	PTTG2	8.34509e-09	2.79803e-06	8.92561
GI_4885266-S	GFI1	8.45693e-09	2.79803e-06	4.30418
GI_10518500-S	F5	9.18738e-09	2.88798e-06	8.50349
GI_5453631-S	SPAG5	9.22089e-09	2.88798e-06	5.52897
GI_32483379-S	ICOS	9.35226e-09	2.88798e-06	6.00844
GI_21359944-S	HCAP-G	1.03839e-08	3.10747e-06	30.0971
GI_5453737-S	MERTK	1.05103e-08	3.10747e-06	-5.36372
GI_18375661-A	PTPN7	1.17951e-08	3.41469e-06	4.89318
GI_4505286-S	IRF4	1.28552e-08	3.64351e-06	9.06201
GI_24797159-S	TAP1	1.31099e-08	3.64351e-06	2.21195
GI_4507750-S	TYMS	1.39983e-08	3.81411e-06	34.0046
GI_14249635-S	C20orf100	1.48211e-08	3.96066e-06	22.9719
GI_24475831-S	NCR3	1.54026e-08	4.03837e-06	5.17483
GI_21614506-A	CISH	1.95069e-08	5.01977e-06	3.53473
GI_38569448-S	XCL2	2.3943e-08	5.84929e-06	10.8791
GI_4504252-S	H2AFX	2.3805e-08	5.84929e-06	3.86791
GI_21166386-S	HIST1H2BH	2.39932e-08	5.84929e-06	2.98317
GI_31543930-S	VAMP5	2.4426e-08	5.85213e-06	2.9527
GI_19923900-S	MGC16044	2.55592e-08	6.01984e-06	2.57312
GI_33356546-S	MCM2	2.8048e-08	6.49591e-06	6.24292
GI_29648312-S	LOC57168	2.87396e-08	6.54697e-06	2.47368
GI_27436949-S	LMNB1	2.99538e-08	6.60696e-06	8.96531
GI_7705950-I	NUSAP1	2.95716e-08	6.60696e-06	11.126
GI_27894352-A	NR4A2	3.19074e-08	6.92788e-06	3.57988
GI_37538413-S	MYO1G	3.27467e-08	6.9383e-06	7.25005
GI_34147468-S	WDR34	3.29539e-08	6.9383e-06	5.17477
GI_31377633-S	GBP4	3.54624e-08	7.355e-06	3.64242
GI_19718776-S	FEN1	3.68397e-08	7.52831e-06	5.15322
GI_22027610-S	TRAF1	3.887e-08	7.82807e-06	2.37352
GI_40807441-S	PRC1	4.37968e-08	8.69429e-06	10.4198
GI_38454325-S	CD38	4.79592e-08	9.26333e-06	12.5974
GI_33519445-A	NBL1	4.79965e-08	9.26333e-06	4.4347
GI_37059775-S	LOC196463	5.11369e-08	9.73422e-06	-3.93424
GI_25072198-S	FLJ25416	5.44333e-08	1.02217e-05	4.23086
GI_34335276-S	PPP1R16B	6.20961e-08	1.13725e-05	2.94764
GI_8924245-S	SNFT	6.24194e-08	1.13725e-05	3.02134
GI_34304345-S	TM4SF7	6.30169e-08	1.13725e-05	-7.32291
GI_33239450-A	PCNA	6.50378e-08	1.15867e-05	9.19939
GI_31377771-S	H963	7.80949e-08	1.37368e-05	2.66556
GI_39725678-S	BM039	7.99366e-08	1.3885e-05	6.41781
GI_24475878-S	FUCA1	8.64769e-08	1.45774e-05	-20.2547
GI_42544238-S	DF	8.65564e-08	1.45774e-05	-8.43285
GI_16950656-S	CCND2	8.70698e-08	1.45774e-05	2.10266
GI_5174456-S	KNTC2	8.82084e-08	1.45922e-05	7.15664
GI_34147575-S	NK4	1.00824e-07	1.64829e-05	4.26838
GI_15451903-S	MOX2	1.06757e-07	1.68579e-05	9.06961
GI_31377588-S	SYT11	1.04942e-07	1.68579e-05	4.09613
GI_20302150-S	LYPLA3	1.06208e-07	1.68579e-05	-2.48963
GI_8922437-S	CDCA8	1.12799e-07	1.76119e-05	16.4307
GI_41349493-S	PRIM1	1.15183e-07	1.77843e-05	2.79639
GI_5901975-S	HRASLS3	1.18032e-07	1.80238e-05	11.9052
GI_23346417-S	MINA	1.22651e-07	1.85256e-05	2.37466
GI_34222312-S	GPSM2	1.27725e-07	1.90846e-05	3.49377
GI_10092596-S	MCOLN1	1.32753e-07	1.95435e-05	-3.54649
GI_38524615-S	SLC27A1	1.33609e-07	1.95435e-05	-3.11296
GI_39995068-A	EXO1	1.40011e-07	2.01741e-05	12.5794
GI_4557816-S	OXCT	1.40824e-07	2.01741e-05	3.06753
GI_11038675-A	CD79B	1.42982e-07	2.02743e-05	2.74044
GI_21071025-S	HIST1H1C	1.47957e-07	2.07677e-05	3.00398
GI_21071024-S	HIST1H4C	1.52647e-07	2.08234e-05	3.01439
GI_4503948-S	GCH1	1.52744e-07	2.08234e-05	3.05829
GI_21071009-S	TCN2	1.52849e-07	2.08234e-05	-6.60608
GI_27477086-S	IL18R1	1.54796e-07	2.08839e-05	5.59031
GI_11141876-S	SIGIRR	1.56364e-07	2.08927e-05	-2.25613
GI_33359212-S	PKD1	1.60418e-07	2.12069e-05	-2.33749
GI_11496988-S	GAA	1.61768e-07	2.12069e-05	-3.84636
GI_4502858-S	CKS2	1.64616e-07	2.12419e-05	8.46634
GI_12232392-S	FLJ14153	1.6556e-07	2.12419e-05	-2.58782
GI_4504896-S	KPNA2	1.66621e-07	2.12419e-05	4.47574
GI_30181235-S	CPNE2	1.74871e-07	2.20306e-05	-3.58876
GI_4557324-S	APOE	1.78024e-07	2.20306e-05	-10.5216
GI_31377769-S	DKFZP434C245	1.78249e-07	2.20306e-05	5.70325
GI_21703361-A	SOC	1.79149e-07	2.20306e-05	-2.43615
GI_4759025-S	RASAL1	1.9005e-07	2.30773e-05	-5.78542
GI_14589853-A	PTP4A3	1.90982e-07	2.30773e-05	2.87438
GI_33695106-S	GPR55	1.95769e-07	2.34518e-05	2.82636
GI_31563517-A	MAP1LC3A	1.99778e-07	2.35896e-05	4.07524
GI_37543293-S	MGC49942	2.03452e-07	2.35896e-05	2.60816
GI_5174774-S	APOC1	2.04438e-07	2.35896e-05	-6.73095
GI_21359926-S	FLJ10842	2.04673e-07	2.35896e-05	3.17119
GI_28872797-S	CEBPD	2.06647e-07	2.35896e-05	-3.66566
GI_21536300-A	STAT1	2.07105e-07	2.35896e-05	3.34109
GI_4502418-S	BLVRB	2.18392e-07	2.4673e-05	-4.31546
GI_15812190-S	FBXO5	2.24311e-07	2.51373e-05	4.30656
GI_24475968-S	PACAP	2.29299e-07	2.54183e-05	9.36818
GI_4757733-S	AIM2	2.37517e-07	2.54183e-05	5.06595
GI_42734332-S	VPS13D	2.41335e-07	2.54183e-05	-1.89459
GI_39725694-S	CRIP1	2.32544e-07	2.54183e-05	2.9809
GI_11641268-S	DPEP2	2.34309e-07	2.54183e-05	-3.03701
GI_21361652-S	FLJ20364	2.34911e-07	2.54183e-05	2.64129
GI_19923334-S	SCAM-1	2.39368e-07	2.54183e-05	-3.28593
GI_6996012-S	GZMA	2.41452e-07	2.54183e-05	5.0056
GI_28461132-S	TREM5	2.43603e-07	2.54519e-05	-4.48805
GI_33356169-S	MYO9B	2.52305e-07	2.61644e-05	-2.20599
GI_40805844-S	POLQ	2.55099e-07	2.62519e-05	8.9614
GI_14141173-S	HMGB2	2.56927e-07	2.62519e-05	4.73313
GI_22035585-A	DONSON	2.59913e-07	2.63632e-05	2.2454
GI_32967308-S	EPHA1	2.64804e-07	2.66646e-05	-3.33955
GI_6806892-S	LTA	2.83805e-07	2.828e-05	3.11384
GI_4502856-S	CKS1B	2.85642e-07	2.828e-05	3.07483
GI_11545889-S	IFRG28	2.87602e-07	2.828e-05	2.7307
GI_42476109-S	GNPTAG	2.88987e-07	2.828e-05	-2.06899
GI_38569483-S	KIF21A	3.02103e-07	2.93568e-05	2.5769
GI_15619005-S	VIPR1	3.05128e-07	2.94449e-05	-4.44799
GI_42660445-S	LOC400368	3.09272e-07	2.96389e-05	2.77091
GI_10863922-S	PMAIP1	3.15721e-07	3.00497e-05	3.95485
GI_17981703-S	CDKN3	3.18062e-07	3.00666e-05	7.78019
GI_42794761-S	GK	3.25663e-07	3.05771e-05	3.5725
GI_38327557-S	GBP2	3.42028e-07	3.18981e-05	2.84222
GI_18375640-S	BATF	3.47834e-07	3.20945e-05	4.16351
GI_4885516-S	NFIL3	3.50718e-07	3.20945e-05	4.15482
GI_20127571-S	ZNF331	3.51062e-07	3.20945e-05	-2.1058
GI_8922831-S	FLJ11029	3.54638e-07	3.21349e-05	4.5763
GI_21361396-S	RACGAP1	3.5613e-07	3.21349e-05	4.79235
GI_6005787-S	NISCH	3.60293e-07	3.21901e-05	-2.32638
GI_27502392-I	NFATC1	3.62685e-07	3.21901e-05	1.95755
GI_29731560-S	FLJ33674	3.64304e-07	3.21901e-05	2.42081
GI_23110931-A	PSMB9	3.66008e-07	3.21901e-05	2.40759
GI_25777731-S	ALDH2	3.70377e-07	3.23474e-05	-4.08397
GI_19743904-A	RORA	3.7466e-07	3.23474e-05	3.96631
GI_14574565-A	AIF1	3.74779e-07	3.23474e-05	-10.0027
GI_6806899-S	SQLE	3.83374e-07	3.26833e-05	6.23463
GI_29029551-A	CECR1	3.82503e-07	3.26833e-05	-4.00427
GI_6382077-S	RANBP1	3.97925e-07	3.37169e-05	3.47445
GI_20302138-S	CST7	4.05024e-07	3.41103e-05	5.57389
GI_32698695-S	MAC30	4.216e-07	3.52925e-05	3.32971
GI_41393552-S	MGLL	4.31286e-07	3.58872e-05	-5.48386
GI_28178862-S	OSM	4.39131e-07	3.60281e-05	6.71676
GI_31083186-A	IL21R	4.36107e-07	3.60281e-05	2.71307
GI_40795670-S	FLJ37970	4.40758e-07	3.60281e-05	1.95592
GI_25777594-S	CLOCK	4.48488e-07	3.64455e-05	-2.00769
GI_4506922-S	SH2D1A	4.56117e-07	3.685e-05	2.6204
GI_42656066-S	LOC388597	4.58789e-07	3.68517e-05	-3.68183
GI_33519459-I	MCL1	4.64094e-07	3.70179e-05	4.17294
GI_41281520-S	CNAP1	4.66186e-07	3.70179e-05	2.98635
GI_34878689-A	CIAS1	4.91909e-07	3.8649e-05	-4.62581
GI_32481214-S	CD19	4.92291e-07	3.8649e-05	2.80741
GI_7108334-S	CBR3	5.08489e-07	3.95422e-05	2.91029
GI_21359840-S	TTC3	5.09359e-07	3.95422e-05	-1.97315
GI_38788425-S	NOG	5.15103e-07	3.95462e-05	-3.18239
GI_39725673-S	VEGFB	5.14283e-07	3.95462e-05	-2.00752
GI_4506844-S	CCL4	5.23904e-07	4.0001e-05	5.57404
GI_37540072-S	MCOLN2	5.29016e-07	4.01705e-05	3.71487
GI_24308244-S	MGC24665	5.32118e-07	4.01864e-05	8.24031
GI_41352062-S	PFKP	5.37862e-07	4.04007e-05	2.68717
GI_24308238-S	KIAA1524	5.62197e-07	4.20016e-05	9.12505
GI_19718736-S	TLR5	5.70624e-07	4.2232e-05	-7.46107
GI_37549681-S	LOC285296	5.7136e-07	4.2232e-05	-3.05506
GI_4501882-S	ACTA2	5.75373e-07	4.23036e-05	4.17497
GI_14042969-S	DKFZP761D0211	5.8431e-07	4.27346e-05	-2.58643
GI_24475894-S	PBX3	5.89194e-07	4.28662e-05	-2.10159
GI_42656192-S	LOC400946	5.96374e-07	4.305e-05	-2.93956
GI_4505988-S	PPGB	5.97917e-07	4.305e-05	-2.48867
GI_21536375-S	ABCA1	6.16562e-07	4.41636e-05	-7.23928
GI_32528285-A	BACH	6.22237e-07	4.42079e-05	3.12642
GI_41393571-S	GMNN	6.23543e-07	4.42079e-05	3.9212
GI_12225239-S	STAB1	6.42644e-07	4.51019e-05	-31.2418
GI_22035553-A	APBB1	6.41261e-07	4.51019e-05	-1.9368
GI_19718750-A	UNG	6.46861e-07	4.51697e-05	3.02187
GI_4557666-S	IL2RA	6.58328e-07	4.56481e-05	8.78038
GI_24430164-A	PMP22	6.60281e-07	4.56481e-05	-7.77449
GI_4758685-S	LRP1	6.67158e-07	4.58952e-05	-4.57697
GI_4826763-S	HS3ST1	6.81909e-07	4.66788e-05	-8.38028
GI_5901891-S	WDHD1	7.02068e-07	4.75899e-05	4.26046
GI_37574727-A	BID	7.01454e-07	4.75899e-05	-2.66198
GI_21361446-S	RGS1	7.1505e-07	4.82346e-05	12.3832
GI_17865815-A	VNN2	7.21347e-07	4.84244e-05	-2.79508
GI_5032100-S	ABCC5	7.26499e-07	4.85357e-05	-3.20975
GI_7657045-S	UBE2S	7.31252e-07	4.86195e-05	3.55387
GI_20127535-S	RGL1	7.52021e-07	4.97623e-05	-9.58031
GI_40548380-S	NAGLU	7.84531e-07	5.16675e-05	-2.41044
GI_18379347-S	SORL1	8.04656e-07	5.25349e-05	-3.16534
GI_21264593-A	CENTD1	8.05263e-07	5.25349e-05	2.45131
GI_24797094-A	PYCR1	8.23555e-07	5.34772e-05	3.82392
GI_21359902-S	HDGFRP3	8.38653e-07	5.37948e-05	5.90515
GI_22325354-I	AKAP2	8.37738e-07	5.37948e-05	3.46421
GI_4505404-S	GPNMB	8.43622e-07	5.37948e-05	-5.90727
GI_4502056-S	ALOX5	8.43931e-07	5.37948e-05	-4.7587
GI_4502146-S	APLP2	8.48137e-07	5.3816e-05	-2.406
GI_29893560-S	SNN	8.54634e-07	5.39818e-05	-2.69531
GI_40538800-S	KIAA1913	8.62047e-07	5.42036e-05	3.96176
GI_21389504-S	MARLIN1	8.73782e-07	5.42057e-05	9.01733
GI_31543639-S	SLC40A1	8.70286e-07	5.42057e-05	-2.7753
GI_32306517-S	ZNF540	8.73277e-07	5.42057e-05	-3.13554
GI_31341145-S	MGC8902	8.82223e-07	5.44861e-05	-1.96762
GI_24797102-A	RASGRP2	8.88345e-07	5.44888e-05	-2.906
GI_6912507-S	MMD	8.92871e-07	5.44888e-05	-2.18311
GI_12707563-S	DUSP2	8.96311e-07	5.44888e-05	2.18372
GI_24475981-S	HSPC196	9.00143e-07	5.44888e-05	-3.46994
GI_22095354-S	BIVM	9.05219e-07	5.44888e-05	2.60631
GI_18105047-S	HIST1H2BK	9.05793e-07	5.44888e-05	1.74561
GI_37551911-S	CLG	9.14346e-07	5.47662e-05	1.96236
GI_34147337-S	KLP1	9.25307e-07	5.50097e-05	2.2529
GI_4758579-S	C1orf38	9.26328e-07	5.50097e-05	-2.14163
GI_12025672-A	CLCN6	9.38704e-07	5.55074e-05	-1.96075
GI_42658212-S	GLCCI1	9.57281e-07	5.60381e-05	2.40464
GI_32261328-S	TMEM14A	9.56318e-07	5.60381e-05	3.14921
GI_31542293-S	CD2	9.59778e-07	5.60381e-05	2.22599
GI_17986280-S	MLC1SA	9.63862e-07	5.60411e-05	3.97794
GI_22325355-A	AKAP2	9.83055e-07	5.68339e-05	3.66559
GI_21361335-S	DUT	9.87968e-07	5.68339e-05	3.15054
GI_21361373-S	SP140	9.96055e-07	5.68339e-05	3.24343
GI_17388802-S	PAICS	9.96428e-07	5.68339e-05	2.81222
GI_42655896-S	LOC85028	9.97946e-07	5.68339e-05	-1.84953
GI_23510447-S	MCM5	1.03086e-06	5.84688e-05	3.74338
GI_13904864-S	CYP27B1	1.04884e-06	5.90726e-05	2.81639
GI_4557879-S	IFNGR1	1.05001e-06	5.90726e-05	-2.70908
GI_8923736-S	NAGK	1.06431e-06	5.94827e-05	-2.74832
GI_40807468-S	TRIP	1.06586e-06	5.94827e-05	3.36201
GI_7108342-S	DUSP1	1.09005e-06	6.05893e-05	-1.87646
GI_37549959-S	LOC375459	1.1007e-06	6.09376e-05	2.1846
GI_13899238-S	MGC10812	1.12473e-06	6.2021e-05	-1.90324
GI_40254881-S	C21orf91	1.13177e-06	6.21622e-05	2.79531
GI_4507902-S	VRK1	1.14063e-06	6.24023e-05	2.62802
GI_42661198-S	LOC339210	1.16189e-06	6.30687e-05	-2.80795
GI_24432094-S	FLJ23614	1.15913e-06	6.30687e-05	-2.13343
GI_21361913-S	FLJ12287	1.18366e-06	6.40004e-05	-4.11093
GI_7705372-S	EPLIN	1.18972e-06	6.40786e-05	2.91812
GI_42659459-S	LOC399717	1.21455e-06	6.50613e-05	20.7346
GI_8393671-S	KLHL3	1.22037e-06	6.50613e-05	-2.75961
GI_4758291-S	EPHB6	1.22201e-06	6.50613e-05	-2.65019
GI_38327571-A	STK6	1.26614e-06	6.60066e-05	6.42898
GI_23618866-S	SFXN1	1.25169e-06	6.60066e-05	1.96516
GI_24308174-S	FLJ20719	1.25699e-06	6.60066e-05	-1.93268
GI_21450851-A	OSBPL2	1.26315e-06	6.60066e-05	-1.77775
GI_9506686-S	DDIT4	1.26615e-06	6.60066e-05	2.82909
GI_33457315-S	pp9099	1.26826e-06	6.60066e-05	-2.57857
GI_15723369-S	SLC38A5	1.28385e-06	6.65687e-05	2.44777
GI_5360211-I	GAS7	1.2973e-06	6.67679e-05	-6.8063
GI_21361367-S	PYCS	1.29518e-06	6.67679e-05	2.73294
GI_33667045-I	NEDD9	1.31375e-06	6.7117e-05	5.16434
GI_7662163-S	KIAA0513	1.31103e-06	6.7117e-05	-2.38776
GI_4505736-S	PFC	1.33048e-06	6.72302e-05	-7.74194
GI_8051583-S	FCN1	1.32957e-06	6.72302e-05	-20.7902
GI_6006024-S	MPP1	1.32358e-06	6.72302e-05	-2.48598
GI_40254993-S	HSH2	1.34609e-06	6.75389e-05	3.06673
GI_20336749-S	H2AFZ	1.34631e-06	6.75389e-05	2.73743
GI_31745179-S	ARNTL2	1.3532e-06	6.76403e-05	3.54772
GI_13699838-I	TBXAS1	1.37733e-06	6.83771e-05	-2.16272
GI_19743570-A	TANK	1.37778e-06	6.83771e-05	2.76772
GI_33356548-S	MCM3	1.39461e-06	6.8913e-05	2.35093
GI_4507506-S	TIMELESS	1.39979e-06	6.8913e-05	3.16295
GI_4502620-S	CCNF	1.40506e-06	6.8913e-05	5.82511
GI_42490756-S	GOLGA1	1.41244e-06	6.8913e-05	-1.7805
GI_20336193-S	FURIN	1.41337e-06	6.8913e-05	3.16947
GI_22027508-I	CDCA4	1.42383e-06	6.91803e-05	3.13659
GI_18490979-A	HOM-TES-103	1.43843e-06	6.96461e-05	-1.92536
GI_4585642-S	ZNF264	1.44619e-06	6.97788e-05	-1.83971
GI_34222119-S	ZBTB4	1.46943e-06	7.05302e-05	-1.81166
GI_38505206-S	FLJ22624	1.47192e-06	7.05302e-05	2.47565
GI_33667037-S	STX11	1.48539e-06	7.09311e-05	2.10948
GI_7706454-S	CYB5R1	1.51325e-06	7.17753e-05	-1.98983
GI_31543395-S	PGAM1	1.5134e-06	7.17753e-05	3.28658
GI_4507882-S	VDR	1.55446e-06	7.1819e-05	4.0063
GI_34013589-S	ARHGAP22	1.55639e-06	7.1819e-05	-3.66954
GI_16757969-I	C1orf24	1.52063e-06	7.1819e-05	2.55703
GI_34147485-S	SAT2	1.54188e-06	7.1819e-05	-1.90601
GI_28872721-S	BTG3	1.54374e-06	7.1819e-05	2.42611
GI_30795230-S	BASP1	1.54864e-06	7.1819e-05	-2.60135
GI_4758859-S	NOLC1	1.55225e-06	7.1819e-05	2.86348
GI_4504150-S	GRN	1.56193e-06	7.1819e-05	-3.16412
GI_4506968-S	SLAMF1	1.56613e-06	7.1819e-05	3.03996
GI_33469967-A	MCM7	1.5705e-06	7.1819e-05	2.32415
GI_40255159-S	MGC20446	1.57117e-06	7.1819e-05	-2.6335
GI_22027654-S	AP1S2	1.58087e-06	7.20255e-05	-1.84659
GI_34222328-S	SLC35F2	1.5887e-06	7.21457e-05	3.37762
GI_34147632-S	PLK1	1.63041e-06	7.37984e-05	5.6465
GI_34222355-S	SIAH2	1.65119e-06	7.44964e-05	2.71629
GI_4505782-S	PHKB	1.65843e-06	7.45812e-05	-1.71099
GI_37059724-S	MGC5576	1.68327e-06	7.53945e-05	2.56247
GI_32483407-A	GABPB2	1.68737e-06	7.53945e-05	3.23051
GI_31083201-S	APOBEC3F	1.75026e-06	7.79538e-05	2.07298
GI_9257200-S	CALCYON	1.77009e-06	7.85854e-05	-3.12083
GI_19115959-S	C6orf33	1.77871e-06	7.85976e-05	-2.37859
GI_31341870-S	FLJ34443	1.78168e-06	7.85976e-05	-2.38837
GI_13654285-S	AF311304	1.79844e-06	7.89662e-05	-2.32388
GI_21918830-S	NFE2L3	1.8014e-06	7.89662e-05	2.77096
GI_33946273-A	PRDM1	1.81257e-06	7.92059e-05	3.83939
GI_24638451-I	OTOA	1.84091e-06	7.99417e-05	-7.40551
GI_7657674-S	VAMP2	1.84039e-06	7.99417e-05	-2.28586
GI_10092690-S	TJP3	1.85825e-06	8.03726e-05	-2.25747
GI_37059759-S	MGC33864	1.86241e-06	8.03726e-05	2.88475
GI_37556073-S	C20orf194	1.86933e-06	8.04215e-05	-3.38379
GI_40018634-S	FTHFSDC1	1.8811e-06	8.06783e-05	3.78101
GI_31542492-S	DBP	1.89089e-06	8.08487e-05	-2.12096
GI_27478592-S	LOC285957	1.90962e-06	8.13992e-05	5.43504
GI_4504482-S	HPRT1	1.93917e-06	8.2406e-05	3.19119
GI_37552864-S	LOC375105	1.94987e-06	8.26079e-05	-2.823
GI_9790904-S	GADD45A	1.95865e-06	8.27277e-05	2.72418
GI_22748852-S	FLJ39370	2.01607e-06	8.4895e-05	2.261
GI_31542834-S	GAL3ST-4	2.04684e-06	8.59301e-05	-4.85093
GI_21359898-S	C22orf2	2.06971e-06	8.66286e-05	-1.78656
GI_26986533-S	ARHGAP12	2.11801e-06	8.83839e-05	-2.0577
GI_28416898-I	GART	2.1349e-06	8.85569e-05	2.07017
GI_31543547-S	RBM7	2.13225e-06	8.85569e-05	2.01804
GI_27881480-S	RAC2	2.14545e-06	8.87296e-05	2.37187
GI_25777595-A	DGKD	2.19888e-06	9.05185e-05	-2.75682
GI_19882253-S	CST3	2.20173e-06	9.05185e-05	-6.7599
GI_22748822-S	DKFZp762I194	2.21212e-06	9.06772e-05	-2.75447
GI_27437044-A	CSF3R	2.22238e-06	9.08301e-05	-5.14854
GI_21314657-S	PGCP	2.22894e-06	9.08311e-05	-2.21193
GI_33188453-A	PRDX2	2.24458e-06	9.12009e-05	3.30975
GI_5031976-I	PBEF1	2.26853e-06	9.19051e-05	3.60305
GI_37542851-S	POU6F1	2.28531e-06	9.23157e-05	-3.93221
GI_31881686-A	RFC4	2.34581e-06	9.42317e-05	2.72896
GI_24797157-S	MANBA	2.3463e-06	9.42317e-05	-2.30864
GI_34303956-S	MGC33212	2.37708e-06	9.48659e-05	3.5861
GI_19743568-I	TANK	2.37762e-06	9.48659e-05	1.68236
GI_37546229-S	FLJ10097	2.38257e-06	9.48659e-05	-2.13784
GI_4504706-S	INPP4B	2.39384e-06	9.50423e-05	2.70671
GI_4826683-S	DAPK1	2.4054e-06	9.52291e-05	-3.17391
GI_31543398-S	PHCA	2.41763e-06	9.54415e-05	-2.07535
GI_41053624-S	MMAB	2.43707e-06	9.59364e-05	-2.13567
GI_21264582-S	TM4SF9	2.46302e-06	9.65667e-05	3.26851
GI_29029602-S	P2RY11	2.47729e-06	9.65667e-05	-2.21778
GI_37221179-S	KIAA0478	2.47971e-06	9.65667e-05	-2.05925
GI_31795541-A	RFC5	2.48088e-06	9.65667e-05	2.93342
GI_34222303-S	DHRS3	2.49474e-06	9.68349e-05	-2.10748
GI_20127461-S	SLC16A5	2.51021e-06	9.71641e-05	-2.0832
GI_13375617-S	DHCR24	2.51818e-06	9.72019e-05	2.82628
GI_18375647-A	PTPN13	2.53869e-06	9.77219e-05	2.75937
GI_20127508-S	RAB32	2.5808e-06	9.8524e-05	-4.80321
GI_10835024-S	NDUFV2	2.56963e-06	9.8524e-05	1.90812
GI_8923041-S	C6orf37	2.58016e-06	9.8524e-05	-2.85732
GI_7108343-I	GNLY	2.62694e-06	9.97344e-05	14.2996
GI_38157980-I	UBE2L6	2.63403e-06	9.97344e-05	3.86191
GI_31543661-S	STK17B	2.63057e-06	9.97344e-05	2.62186
GI_34147330-S	C20orf22	2.64587e-06	9.99105e-05	-3.42361
GI_39995079-S	FLJ13725	2.65475e-06	9.99739e-05	-2.18163
GI_24041019-A	EED	2.70448e-06	0.000101571	2.31095
GI_4507012-S	SLC2A5	2.7412e-06	0.000102673	-2.45524
GI_32484984-S	FS	2.75435e-06	0.000102717	-3.12651
GI_4507508-S	TIMP1	2.76301e-06	0.000102717	-2.81273
GI_34335278-A	PSMB8	2.76677e-06	0.000102717	2.04043
GI_45439341-A	PPIL5	2.77193e-06	0.000102717	3.66022
GI_13540532-S	NPL	2.79283e-06	0.000103216	-4.44172
GI_18571944-S	LOC158014	2.83903e-06	0.000104645	-1.72748
GI_34222296-S	FCGRT	2.85825e-06	0.000105075	-5.26843
GI_13375778-S	FLJ22386	2.88371e-06	0.000105692	-1.94968
GI_7656994-S	CARHSP1	2.89024e-06	0.000105692	3.20355
GI_13376678-S	FLJ13909	2.90029e-06	0.000105781	5.17923
GI_7669500-S	LAMP1	2.91753e-06	0.000106131	-2.62731
GI_40353751-A	GGTL4	2.9313e-06	0.000106354	2.53384
GI_42658486-S	LOC402559	2.94241e-06	0.000106363	-3.10565
GI_20127447-S	POLA2	2.94688e-06	0.000106363	2.21074
GI_4507200-S	SRD5A1	2.9562e-06	0.000106423	2.77135
GI_13376307-S	FLJ22570	2.96498e-06	0.000106463	-2.50907
GI_38327536-S	INPP5A	2.9822e-06	0.000106806	-2.14635
GI_5031910-S	LILRB2	3.01705e-06	0.000107776	-9.01084
GI_21071083-S	RRM1	3.03379e-06	0.000107904	2.44482
GI_34485710-A	RAB27A	3.03615e-06	0.000107904	2.88737
GI_31742535-S	FIGNL1	3.06205e-06	0.000108547	2.53253
GI_30154358-S	LOC90750	3.0792e-06	0.000108877	-2.03875
GI_4557009-S	ACP2	3.09398e-06	0.00010898	-2.2785
GI_13377003-S	CRYGS	3.09813e-06	0.00010898	-2.28465
GI_32307157-S	CENTG3	3.10566e-06	0.00010898	-2.16232
GI_27499869-S	LOC283680	3.12533e-06	0.000109395	-1.7929
GI_14249307-S	C10orf33	3.13394e-06	0.00010942	-2.01187
GI_21361696-I	C14orf130	3.16647e-06	0.000110279	2.0456
GI_25141327-A	CPNE7	3.20132e-06	0.000111214	3.39538
GI_4757935-S	CCNG2	3.23687e-06	0.000112168	2.17874
GI_4505198-S	NR3C2	3.27264e-06	0.000112196	-2.49144
GI_13399303-S	APOBEC3G	3.2861e-06	0.000112196	3.76982
GI_29740201-S	FLJ14502	3.24844e-06	0.000112196	2.97116
GI_7019554-S	TMEM2	3.26045e-06	0.000112196	1.83566
GI_37221174-S	PLEKHE1	3.2678e-06	0.000112196	2.42405
GI_22208996-S	BBS2	3.27818e-06	0.000112196	-1.92756
GI_40255048-S	C9orf55	3.31442e-06	0.000112885	-1.93404
GI_23618862-S	Ells1	3.32948e-06	0.000113121	-2.28654
GI_32490571-S	EPB41L3	3.34118e-06	0.000113242	-9.10333
GI_37541019-S	LOC144097	3.37929e-06	0.000114254	2.28323
GI_31083343-S	CMKOR1	3.389e-06	0.000114305	-2.49284
GI_6031156-S	ADORA3	3.4006e-06	0.000114418	-14.0939
GI_44681485-S	LOC389792	3.42716e-06	0.000115033	-2.49096
GI_27499434-S	PPFIBP2	3.45934e-06	0.000115834	-3.80593
GI_41327744-S	KNTC1	3.47809e-06	0.000116024	2.06221
GI_33620766-S	SCARB1	3.48171e-06	0.000116024	-2.38424
GI_24307932-S	TFEB	3.54428e-06	0.000117088	-2.72721
GI_4826913-S	PLA2G4B	3.54398e-06	0.000117088	-3.03888
GI_34147598-S	FCER2	3.55235e-06	0.000117088	3.24107
GI_18104978-I	PTPN2	3.55548e-06	0.000117088	2.63594
GI_27436950-S	LMNB2	3.55579e-06	0.000117088	2.53553
GI_20336252-I	PPT2	3.6197e-06	0.000118482	-1.98264
GI_31543534-S	R3HDM	3.62274e-06	0.000118482	1.89949
GI_9845506-S	OAZ2	3.62369e-06	0.000118482	-2.02952
GI_37540732-S	LOC283157	3.7106e-06	0.000120072	6.98041
GI_39725643-A	MR-1	3.68533e-06	0.000120072	-3.02798
GI_14149994-S	DKFZp434N035	3.70049e-06	0.000120072	-1.95838
GI_41150379-S	LOC388299	3.71013e-06	0.000120072	2.09425
GI_17921981-S	COX10	3.71554e-06	0.000120072	2.17038
GI_24308164-S	DKFZp762O076	3.79676e-06	0.000122412	-1.65771
GI_8923891-S	PXMP2	3.83416e-06	0.000123332	3.30184
GI_42476295-S	TPM2	3.85472e-06	0.000123707	-3.19152
GI_4557376-S	BTK	3.90808e-06	0.000125024	-3.22973
GI_40805859-S	TPD52L2	3.92121e-06	0.000125024	-1.69886
GI_4505028-S	LTA4H	3.92276e-06	0.000125024	-1.93588
GI_11496987-S	RENBP	3.94456e-06	0.000125145	-2.66762
GI_4503928-S	GATA3	3.94011e-06	0.000125145	2.27452
GI_31795536-I	RFC3	4.02277e-06	0.000126258	4.13084
GI_34147627-S	HSPBAP1	3.99232e-06	0.000126258	-1.90388
GI_23110940-S	PSMA4	4.00084e-06	0.000126258	1.86591
GI_33946331-S	WWP1	4.01589e-06	0.000126258	-1.83145
GI_11545796-A	C1orf24	4.02505e-06	0.000126258	2.5644
GI_29725623-S	COL23A1	4.12464e-06	0.000128006	-6.18108
GI_16507961-I	CDH23	4.13606e-06	0.000128006	-3.50886
GI_4503348-S	DNASE2	4.11878e-06	0.000128006	-2.09224
GI_29171760-S	PP	4.13208e-06	0.000128006	2.51976
GI_24234691-I	MRE11A	4.13445e-06	0.000128006	2.29609
GI_37552372-S	KIAA0062	4.13496e-06	0.000128006	2.42133
GI_38372910-S	DUSP16	4.17127e-06	0.000128809	4.25661
GI_34303961-S	ZNF548	4.19599e-06	0.000129285	-2.24118
GI_7661651-S	ZNF288	4.21987e-06	0.000129733	-3.03297
GI_34147604-S	OPTN	4.24536e-06	0.000130229	1.72218
GI_45359861-S	PSMA2	4.27361e-06	0.000130587	2.57837
GI_28416900-I	GART	4.28244e-06	0.000130587	1.78306
GI_31341385-S	PMS2L5	4.2884e-06	0.000130587	2.0687
GI_7705752-S	C1QA	4.29463e-06	0.000130587	-10.5021
GI_41584199-S	GPR56	4.31244e-06	0.000130735	10.0392
GI_30159082-S	LOC146346	4.31832e-06	0.000130735	-1.92315
GI_41151200-S	LOC388807	4.35832e-06	0.000131659	-2.61419
GI_26190615-S	KLHDC1	4.37797e-06	0.000131966	-2.30253
GI_9790905-S	GADD45G	4.4076e-06	0.000132571	2.28491
GI_34147650-S	MKNK1	4.43793e-06	0.000133196	-2.18873
GI_39812377-S	RANBP9	4.50551e-06	0.000134932	2.44271
GI_38093658-S	LOC340061	4.5169e-06	0.000134982	3.84195
GI_42662616-S	LOC389865	4.58616e-06	0.000136174	-3.73024
GI_22047609-S	LOC254719	4.5763e-06	0.000136174	-2.28221
GI_21735617-A	APOL1	4.57802e-06	0.000136174	2.22511
GI_40316940-S	AIG1	4.61519e-06	0.000136608	-1.80771
GI_30911100-S	SWAP70	4.62046e-06	0.000136608	-2.32782
GI_16507203-S	UHRF1	4.68548e-06	0.000136784	17.3816
GI_33186926-A	C3orf6	4.64119e-06	0.000136784	6.22974
GI_21396492-A	OCRL	4.68359e-06	0.000136784	-2.53367
GI_13994281-S	SETDB2	4.65268e-06	0.000136784	-1.66031
GI_41150616-S	MGC49942	4.66232e-06	0.000136784	2.55091
GI_4885270-A	GGT1	4.68108e-06	0.000136784	2.21146
GI_34147336-S	ZNF337	4.70086e-06	0.000136946	-1.9947
GI_38149980-A	SNRPB2	4.72335e-06	0.000137313	1.80582
GI_31341099-S	FLJ32096	4.74001e-06	0.000137441	2.42863
GI_20336760-S	HEBP1	4.74753e-06	0.000137441	-2.35115
GI_12408664-A	MAL	4.7663e-06	0.000137698	2.13901
GI_33589822-S	PDK4	4.77971e-06	0.000137798	-7.0273
GI_4758707-S	LY86	4.79352e-06	0.000137911	-7.63211
GI_31881629-S	PTGER2	4.81286e-06	0.000138181	2.68952
GI_39725671-S	SCLY	4.83649e-06	0.000138573	2.22209
GI_39995085-S	NCKX6	4.8752e-06	0.000139395	-1.92202
GI_20143948-S	TOPBP1	4.92987e-06	0.000140668	2.40618
GI_22748674-S	MGC45806	4.94994e-06	0.000140711	-6.4874
GI_22212920-I	IL11RA	4.95162e-06	0.000140711	-2.61329
GI_41872576-S	RAFTLIN	4.96429e-06	0.000140783	1.79865
GI_33620753-S	FLJ10404	4.99753e-06	0.000141437	-2.02978
GI_21264368-I	NUP98	5.01372e-06	0.000141607	1.73729
GI_8922691-S	FLJ10815	5.12908e-06	0.000144328	-3.13424
GI_37550278-S	MAP3K1	5.13083e-06	0.000144328	-1.68696
GI_19923201-S	EZH1	5.14202e-06	0.00014435	-2.25881
GI_19923194-S	CEACAM1	5.18696e-06	0.000144366	4.73447
GI_41406063-S	MYH10	5.2036e-06	0.000144366	5.07656
GI_21361071-S	RAB2L	5.15875e-06	0.000144366	-1.68298
GI_29550920-A	SULT1A3	5.16411e-06	0.000144366	-1.74859
GI_24497439-I	IL12RB1	5.17514e-06	0.000144366	1.9385
GI_31377719-S	PLEKHA1	5.2049e-06	0.000144366	-2.83763
GI_4757877-S	BUB1	5.25738e-06	0.000144382	13.6995
GI_33356176-S	PTPN11	5.23437e-06	0.000144382	2.3622
GI_6006019-S	MAD2L2	5.23935e-06	0.000144382	1.94566
GI_17986251-A	SP110	5.24848e-06	0.000144382	1.74141
GI_37546863-S	SLB	5.25742e-06	0.000144382	-2.4573
GI_14043073-A	HNRPA2B1	5.29699e-06	0.000145181	1.90476
GI_5730105-S	CXCR6	5.32904e-06	0.000145486	17.0656
GI_18426907-I	SIRPB2	5.32187e-06	0.000145486	2.51053
GI_27477137-I	ZC3HAV1	5.41651e-06	0.000145556	2.23271
GI_31652256-S	MAFB	5.3676e-06	0.000145556	-8.29591
GI_23510361-I	FYN	5.38515e-06	0.000145556	3.09078
GI_18379348-S	VAT1	5.45806e-06	0.000145556	-3.09007
GI_38201674-S	SDC4	5.35635e-06	0.000145556	2.33531
GI_9507202-S	TREM2	5.35959e-06	0.000145556	-4.06812
GI_5453993-S	RAD21	5.43068e-06	0.000145556	1.90381
GI_29540530-A	SULT1A1	5.44388e-06	0.000145556	-2.64564
GI_34147459-S	MGC10992	5.44429e-06	0.000145556	2.49509
GI_34740328-S	hnRNPA3	5.46034e-06	0.000145556	2.15511
GI_32698764-S	FGD3	5.46098e-06	0.000145556	-1.55133
GI_21361242-S	HSPA5	5.46555e-06	0.000145556	-2.03211
GI_19923751-S	RPA3	5.46776e-06	0.000145556	2.82858
GI_21361251-S	SMC4L1	5.50488e-06	0.000146264	2.83901
GI_41393580-S	ETS1	5.60545e-06	0.000148651	4.16269
GI_21450664-S	FLJ32745	5.64276e-06	0.000149323	2.882
GI_29826337-S	IFI30	5.65226e-06	0.000149323	-4.94942
GI_4557434-S	CD68	5.69282e-06	0.000150109	-3.9333
GI_6912291-S	CBX5	5.72226e-06	0.000150359	2.55504
GI_24371271-A	ZDHHC14	5.72393e-06	0.000150359	3.00435
GI_28557676-I	PHF6	5.74213e-06	0.000150552	2.72628
GI_4505020-S	LRPAP1	5.75746e-06	0.00015067	-2.1762
GI_14602440-A	WBSCR14	5.80161e-06	0.00015077	-3.45029
GI_5901925-S	CPSF5	5.77377e-06	0.00015077	2.75533
GI_40255267-S	DKFZp686O1689	5.78876e-06	0.00015077	-4.0033
GI_4503132-S	CTPS	5.81126e-06	0.00015077	2.78445
GI_17136074-S	AXUD1	5.81554e-06	0.00015077	1.59213
GI_27477137-A	ZC3HAV1	5.84488e-06	0.000151248	2.14022
GI_6715587-S	BAG2	5.87839e-06	0.000151619	3.37699
GI_4758643-S	KIF2	5.881e-06	0.000151619	2.41539
GI_24429585-S	FCGR3A	5.8957e-06	0.000151716	-3.74527
GI_13376997-S	FES	5.90771e-06	0.000151727	-2.21444
GI_14211920-S	PHACS	5.91796e-06	0.000151727	-2.02816
GI_41120019-S	LOC389089	5.97491e-06	0.000152905	-1.93337
GI_31542700-S	AHI1	5.98974e-06	0.000153003	2.78218
GI_7661743-S	BZW2	6.0248e-06	0.000153616	1.80891
GI_37541845-S	LOC374747	6.08771e-06	0.000153957	2.53897
GI_13376370-S	FLJ12700	6.05998e-06	0.000153957	-1.99862
GI_20070184-S	USP14	6.07893e-06	0.000153957	-2.20341
GI_33620750-S	PCYOX1	6.08086e-06	0.000153957	-2.42313
GI_31543619-S	SGSH	6.09357e-06	0.000153957	-1.95856
GI_7706149-A	MSCP	6.13137e-06	0.000154631	-2.1122
GI_4885104-S	CHAF1B	6.22019e-06	0.00015574	4.38112
GI_14110403-I	HNRPAB	6.19944e-06	0.00015574	2.38713
GI_40254981-S	C10orf45	6.214e-06	0.00015574	2.19414
GI_41327713-S	C20orf3	6.21866e-06	0.00015574	-1.95379
GI_24308300-S	KIAA1706	6.23394e-06	0.000155804	-2.60209
GI_42661076-S	LOC388326	6.24873e-06	0.000155893	-2.60371
GI_27484425-S	SYTL3	6.39909e-06	0.000159358	2.49803
GI_24307990-S	PARC	6.47052e-06	0.000160849	-2.5658
GI_21361788-S	ZNF83	6.49098e-06	0.000161069	-2.06275
GI_38176162-S	RNF130	6.52443e-06	0.000161611	-3.66371
GI_7661713-S	FAM3C	6.61614e-06	0.000162099	2.18678
GI_23503272-S	FLJ90024	6.58637e-06	0.000162099	-2.81026
GI_20476634-S	DKFZp667E0512	6.59808e-06	0.000162099	-3.15947
GI_33359698-I	UBE2G1	6.60444e-06	0.000162099	3.13767
GI_20070311-S	AMY2B	6.6194e-06	0.000162099	-2.87707
GI_13027637-S	UGP2	6.61995e-06	0.000162099	1.86574
GI_22058592-S	KIAA0701	6.62582e-06	0.000162099	2.31926
GI_13569955-S	ARPC5L	6.65002e-06	0.000162405	1.74617
GI_20336263-A	GGA2	6.67225e-06	0.000162662	-1.77574
GI_14110406-A	HNRPDL	6.70381e-06	0.000163146	-1.80129
GI_39653322-I	CGI-72	6.76735e-06	0.000164117	-2.39097
GI_30410773-S	TBC1D8	6.7607e-06	0.000164117	-2.52211
GI_7705780-S	C9orf77	6.78221e-06	0.000164191	2.5462
GI_21071036-I	BCOR	6.80668e-06	0.000164497	1.66042
GI_11036645-S	H2BFS	6.82373e-06	0.000164623	2.69904
GI_24432029-S	BRUNOL6	6.84947e-06	0.000164788	-3.45518
GI_27885012-S	LOC199675	6.8543e-06	0.000164788	3.76329
GI_13128866-S	HEXB	6.87152e-06	0.000164916	-1.76905
GI_14149650-S	NSG-X	7.06383e-06	0.000168658	-2.77783
GI_8393012-S	C21orf18	7.0623e-06	0.000168658	-2.0039
GI_29733576-S	LOC284723	7.06304e-06	0.000168658	-2.4316
GI_34222120-S	Nup37	7.11847e-06	0.000169671	2.44887
GI_24429563-I	PDE7A	7.15767e-06	0.000170022	-2.90255
GI_21536299-I	STAT1	7.14918e-06	0.000170022	2.07295
GI_37551767-S	KIAA1423	7.24906e-06	0.000171679	-1.65999
GI_42658769-S	LOC401457	7.25215e-06	0.000171679	-2.47518
GI_44662814-S	LOC286016	7.36376e-06	0.000174025	2.50663
GI_29171703-A	MAGED2	7.41828e-06	0.000175016	-1.48633
GI_10337606-S	PTTG3	7.47431e-06	0.000175567	5.98614
GI_27735116-S	FLJ90661	7.46381e-06	0.000175567	-1.78882
GI_45439300-A	ZNF238	7.48923e-06	0.000175567	-2.39142
GI_4758153-S	DFNA5	7.49216e-06	0.000175567	-2.73181
GI_15011899-A	SYTL2	7.52842e-06	0.000176119	2.03806
GI_33598925-S	SCARB2	7.56035e-06	0.000176569	-3.08771
GI_21359817-S	SLAC2-B	7.58512e-06	0.00017685	-2.75334
GI_22507400-S	MDS2	7.62056e-06	0.000177379	-5.27591
GI_13376426-S	C9orf76	7.6688e-06	0.000178203	2.57631
GI_42658536-S	LOC402673	7.68352e-06	0.000178247	2.49464
GI_20336750-A	HIST1H2BD	7.7143e-06	0.000178366	1.99054
GI_8923762-S	CENTA2	7.7082e-06	0.000178366	-5.9127
GI_9506604-S	FLJ10156	7.855e-06	0.000178693	4.93043
GI_42734338-S	FLJ10719	7.90505e-06	0.000178693	6.87537
GI_20149616-S	NPDC1	7.90719e-06	0.000178693	2.36237
GI_29029562-A	CTMP	7.74717e-06	0.000178693	-1.87285
GI_23618925-S	ZNF559	7.78824e-06	0.000178693	-1.95967
GI_38201673-S	ING5	7.81006e-06	0.000178693	-1.87487
GI_23110949-S	CTSD	7.82057e-06	0.000178693	-3.87289
GI_4503986-S	GGH	7.85033e-06	0.000178693	3.79339
GI_11496989-S	ADPRT	7.8618e-06	0.000178693	1.96518
GI_34147414-S	MGC4618	7.86347e-06	0.000178693	-1.88333
GI_27501321-S	LOC286437	7.8807e-06	0.000178693	-2.56811
GI_31341900-S	FLJ40542	7.88703e-06	0.000178693	-2.30133
GI_5902011-S	MYO9A	7.90546e-06	0.000178693	-1.80087
GI_21237796-A	HDAC5	7.90846e-06	0.000178693	-1.57816
GI_32996732-A	RASSF5	7.95506e-06	0.00017922	2.51294
GI_20127419-S	CHEK1	7.9576e-06	0.00017922	5.6349
GI_13375737-S	FLJ21616	8.02337e-06	0.000179986	-1.90152
GI_30157733-S	LOC348541	8.03848e-06	0.000179986	-3.22243
GI_19923816-S	PECR	8.03405e-06	0.000179986	2.57163
GI_7019372-S	FEZ2	8.04343e-06	0.000179986	-1.81241
GI_19913391-A	RGS3	8.16263e-06	0.000182131	3.03579
GI_31543381-S	PARVG	8.1655e-06	0.000182131	-2.01367
GI_42656857-S	LOC389168	8.19238e-06	0.000182438	1.68239
GI_20357531-S	GNB4	8.27212e-06	0.000183919	-3.40471
GI_37552541-S	SIN3B	8.37756e-06	0.000185753	-2.10631
GI_32528298-S	BIRC4	8.38134e-06	0.000185753	-2.27143
GI_4826849-S	NDUFA7	8.42378e-06	0.000186396	1.85489
GI_33286441-S	FLJ11362	8.45325e-06	0.000186718	-1.77079
GI_30181232-S	LRRN4	8.46519e-06	0.000186718	-2.70843
GI_21735418-S	BDG29	8.52435e-06	0.000187725	-2.21075
GI_20336200-I	ATM	8.61213e-06	0.000189358	-5.75132
GI_40254932-S	PHTF2	8.63339e-06	0.000189394	1.71066
GI_21361562-S	SLC7A7	8.64104e-06	0.000189394	-3.24433
GI_40254433-S	PDE3B	8.65671e-06	0.000189439	2.5513
GI_31083249-A	PPP2R5C	8.75915e-06	0.000189905	2.84964
GI_22202613-I	CRYZL1	8.69748e-06	0.000189905	-2.43407
GI_39777611-A	SS18L1	8.75366e-06	0.000189905	-1.63947
GI_45439364-S	FLJ22529	8.75738e-06	0.000189905	-1.86752
GI_21264329-S	LOC142678	8.7598e-06	0.000189905	-1.7541
GI_4505862-S	PLAU	8.76002e-06	0.000189905	-4.79976
GI_11342671-S	MYH3	8.77972e-06	0.000189941	-2.78961
GI_14729826-S	LOC91565	8.78903e-06	0.000189941	-3.04986
GI_34486096-S	TEF	8.82545e-06	0.000190199	-2.02763
GI_21359830-S	AMY2A	8.83905e-06	0.000190199	-3.64081
GI_27479011-S	LOC285693	8.84199e-06	0.000190199	-1.75504
GI_34335278-I	PSMB8	8.93171e-06	0.000190534	3.94425
GI_13236539-S	MGC4171	8.87864e-06	0.000190534	-2.15297
GI_27498875-S	LOC286376	8.91891e-06	0.000190534	-3.17454
GI_26667166-A	MRPL42	8.92103e-06	0.000190534	2.04773
GI_29789121-S	CRY2	8.93259e-06	0.000190534	-1.73985
GI_21284386-A	ABLIM1	8.93986e-06	0.000190534	-2.13282
GI_6912271-S	BRDG1	8.97964e-06	0.000190797	2.84135
GI_18426908-A	SIRPB2	8.97309e-06	0.000190797	2.31297
GI_17975764-A	EPHB2	9.10932e-06	0.000192375	-7.58972
GI_31657108-S	ZNF282	9.09024e-06	0.000192375	2.48703
GI_5031856-S	LDHA	9.10039e-06	0.000192375	2.86537
GI_37543286-S	LOC374765	9.10202e-06	0.000192375	-2.45737
GI_22035596-S	MRPL9	9.13848e-06	0.000192574	2.93541
GI_20631970-S	C2	9.1576e-06	0.000192574	-4.23052
GI_38570131-S	HRB	9.16027e-06	0.000192574	1.9289
GI_32698935-S	BCL9L	9.17905e-06	0.000192677	-2.3949
GI_34452701-S	ANKH	9.20871e-06	0.000193008	-1.57259
GI_41872630-S	FASN	9.2669e-06	0.000193796	3.4713
GI_28372504-S	CBX7	9.27419e-06	0.000193796	-1.91987
GI_7661669-S	SH3YL1	9.30781e-06	0.000194012	-1.94571
GI_21536364-S	TAF1B	9.31245e-06	0.000194012	2.04271
GI_4557612-S	GALC	9.36807e-06	0.000194878	-1.71752
GI_23110999-S	MS4A7	9.42276e-06	0.00019522	-5.08026
GI_24308254-S	ZNF529	9.407e-06	0.00019522	-1.91385
GI_40804743-S	SEMA4C	9.42666e-06	0.00019522	-2.24934
GI_16753219-S	ADAMDEC1	9.52635e-06	0.000196991	-6.29093
GI_14602428-A	ZWINT	9.58021e-06	0.000197811	4.42511
GI_23199973-A	WTAP	9.65273e-06	0.000199012	2.44361
GI_37539011-S	LOC378103	9.70268e-06	0.000199746	-2.70986
GI_23110941-S	PSMA5	9.74385e-06	0.000199909	1.96115
GI_10864012-S	PLEKHB1	9.75378e-06	0.000199909	-2.52875
GI_37552135-S	KIFC1	9.74565e-06	0.000199909	43.0724
GI_31543647-S	SNRP70	9.77689e-06	0.000200088	-1.94308
GI_44889961-A	STMN1	9.79374e-06	0.000200138	3.68848
GI_21264586-A	HOP	9.82653e-06	0.000200508	3.85829
GI_15451837-A	ABCA7	9.84071e-06	0.000200508	-3.63061
GI_27436886-S	PBX2	9.89797e-06	0.000201379	-1.9036
GI_15619016-I	PTPN22	9.91891e-06	0.00020151	3.16188
GI_34485717-S	RAB33A	9.96297e-06	0.00020211	2.7427
GI_45505128-S	TAO1	1.00237e-05	0.000202855	-1.8723
GI_42476026-S	FLJ20095	1.00289e-05	0.000202855	1.82166
GI_32171240-S	PDE4B	1.00888e-05	0.00020377	2.14759
GI_22749458-S	GPC2	1.01207e-05	0.000203996	-2.78019
GI_22547118-A	TNFRSF10B	1.01294e-05	0.000203996	-2.10777
GI_11038671-A	CD79A	1.01604e-05	0.000204254	2.41871
GI_33356165-S	KIAA1002	1.01715e-05	0.000204254	-1.60988
GI_13699867-S	MTHFD1	1.02002e-05	0.000204534	2.67202
GI_34101281-S	SCNN1D	1.02368e-05	0.000204973	-2.3057
GI_8922232-S	C9orf40	1.03359e-05	0.000206659	1.99531
GI_18599776-S	FLJ13456	1.03957e-05	0.000207555	-1.5971
GI_26051226-A	CATSPER2	1.05673e-05	0.000210679	-3.69533
GI_26051239-S	TNFAIP2	1.06039e-05	0.000211106	-3.44679
GI_40255243-S	KIAA0101	1.07308e-05	0.000213326	77.7319
GI_18641376-S	HLA-DMB	1.08048e-05	0.000214491	-2.90347
GI_4507052-S	SLC7A6	1.08428e-05	0.000214856	-1.93422
GI_38327547-A	P2RY10	1.08541e-05	0.000214856	2.72574
GI_34222301-S	SLC1A3	1.08707e-05	0.000214878	-5.39385
GI_34147410-S	MGC2714	1.09507e-05	0.000216151	2.06643
GI_11037064-S	DISC1	1.09911e-05	0.000216642	-1.82248
GI_29171756-S	NPC2	1.10362e-05	0.000217222	-3.01949
GI_23111065-S	SLC27A2	1.1054e-05	0.000217265	41.1055
GI_40354208-S	IDUA	1.11208e-05	0.000218268	-2.35226
GI_40804749-S	PAXIP1L	1.11687e-05	0.000218901	2.47322
GI_11545834-S	SE20-4	1.13003e-05	0.000221167	-1.96771
GI_8051613-S	LDLR	1.13299e-05	0.000221435	2.13911
GI_4502780-S	CENPE	1.14246e-05	0.00022273	8.86112
GI_22027529-S	ARH	1.14282e-05	0.00022273	-3.33216
GI_27477096-I	CGI-85	1.14773e-05	0.000223373	-1.59854
GI_19923465-S	SRRM2	1.15502e-05	0.000224233	-1.87819
GI_7706726-S	ZNF589	1.15537e-05	0.000224233	-2.24028
GI_21071072-A	KLF12	1.15826e-05	0.000224479	-2.4479
GI_19923960-S	C7orf29	1.16853e-05	0.000225933	2.01995
GI_32698703-S	DKFZP434B0335	1.16901e-05	0.000225933	-1.77237
GI_7110640-S	PLD3	1.17138e-05	0.000226077	-3.28448
GI_5453610-S	CD28	1.17353e-05	0.000226177	1.99236
GI_13899310-S	MGC13204	1.17873e-05	0.000226656	1.81258
GI_8922276-S	FLJ10199	1.17928e-05	0.000226656	-4.53789
GI_7705908-S	NAGPA	1.18618e-05	0.000227668	-1.80711
GI_31982916-S	FLJ23042	1.19086e-05	0.000228251	-2.72914
GI_22538793-A	PDCD10	1.19883e-05	0.000229461	2.66718
GI_5454073-S	NCOR2	1.2024e-05	0.000229828	-1.60632
GI_20336762-I	HRIHFB2122	1.20444e-05	0.000229903	2.5147
GI_26638649-S	KCNMA1	1.21238e-05	0.000231079	-4.75532
GI_27485472-S	FLJ00012	1.21393e-05	0.000231079	-2.26473
GI_4506792-S	SCA1	1.2208e-05	0.000231741	2.0595
GI_4557554-S	ENG	1.2219e-05	0.000231741	-3.12155
GI_17981698-A	CDKN2C	1.22396e-05	0.000231741	4.25827
GI_27502392-A	NFATC1	1.22511e-05	0.000231741	2.07777
GI_4507470-S	TGFBR3	1.22575e-05	0.000231741	2.46216
GI_25168266-A	SGKL	1.23002e-05	0.000232233	-2.41544
GI_42518069-S	TJP2	1.23217e-05	0.000232323	2.37795
GI_20127403-S	RCP	1.23932e-05	0.000232561	2.26099
GI_18104975-S	PTPLA	1.24163e-05	0.000232561	4.46123
GI_19743797-A	ZNF274	1.23694e-05	0.000232561	-1.61674
GI_45120095-S	BRODL	1.2391e-05	0.000232561	-2.06757
GI_45439315-I	PPIE	1.24281e-05	0.000232561	-2.22176
GI_22748624-S	ZNF439	1.2444e-05	0.000232561	-2.28667
GI_38150006-A	SNRPB	1.24514e-05	0.000232561	2.34173
GI_4505224-S	MNAT1	1.24787e-05	0.000232655	2.33478
GI_34222113-S	KIAA1434	1.24899e-05	0.000232655	-1.5563
GI_7669491-S	GAPD	1.25227e-05	0.000232953	2.75319
GI_4885418-S	HKR3	1.25971e-05	0.000234024	-1.79381
GI_37537721-S	AGMAT	1.26482e-05	0.000234658	1.96741
GI_40789269-S	ZNF573	1.26714e-05	0.000234776	-2.65684
GI_7656951-S	SIP	1.27358e-05	0.000235342	-2.19855
GI_21687059-S	LOC124220	1.2724e-05	0.000235342	3.09531
GI_21359954-S	SBP2	1.28524e-05	0.000237181	-1.87936
GI_34147422-S	MGC4308	1.28991e-05	0.000237726	1.99253
GI_37540497-S	LOC375758	1.2974e-05	0.000238715	-3.82419
GI_7662137-S	SDC3	1.30303e-05	0.000238715	-7.57106
GI_8922916-S	FLJ11175	1.30386e-05	0.000238715	2.56333
GI_4885648-S	UBA2	1.29966e-05	0.000238715	2.80633
GI_4557490-S	CSTF1	1.30072e-05	0.000238715	1.84413
GI_37550143-S	LOC131691	1.31021e-05	0.0002393	2.35566
GI_7662075-S	KIAA0355	1.3105e-05	0.0002393	-2.13908
GI_30409981-S	LAPTM4B	1.31585e-05	0.000239961	4.64039
GI_9506670-S	FLJ20273	1.31778e-05	0.000239998	-2.95233
GI_40254807-S	PRF1	1.33425e-05	0.000240166	3.34597
GI_32455251-A	PIK3R1	1.32141e-05	0.000240166	-1.66655
GI_23111022-S	SNX10	1.32743e-05	0.000240166	1.90987
GI_11497611-A	GABBR1	1.32785e-05	0.000240166	-2.94569
GI_40255015-S	LOC92979	1.32854e-05	0.000240166	-2.01518
GI_11386146-S	PSAP	1.32956e-05	0.000240166	-3.77979
GI_4503298-S	BHLHB2	1.3299e-05	0.000240166	2.58808
GI_8923223-A	LRRFIP2	1.33219e-05	0.000240166	1.71592
GI_18765693-S	DPP4	1.33287e-05	0.000240166	1.93988
GI_6031164-S	F2R	1.34312e-05	0.000240383	5.20885
GI_21237793-A	GIT2	1.34411e-05	0.000240383	1.89791
GI_21361852-S	PLXDC1	1.34408e-05	0.000240383	-2.05369
GI_7705774-S	CGI-62	1.34097e-05	0.000240383	2.49785
GI_4507744-S	TXN	1.34101e-05	0.000240383	1.69057
GI_4557354-I	BCL2	1.35155e-05	0.000241403	1.64266
GI_9910203-S	DKFZp547O146	1.35331e-05	0.000241407	-1.80946
GI_33946314-I	NIN	1.35734e-05	0.000241816	-1.51489
GI_21389446-S	C20orf140	1.36535e-05	0.000242931	-1.69395
GI_31377840-S	FLJ11280	1.37144e-05	0.000243702	-2.00697
GI_21264595-A	CENTD2	1.38253e-05	0.00024536	-2.18667
GI_42544173-S	DTYMK	1.39061e-05	0.000246359	2.15884
GI_37622342-A	ZNF266	1.39204e-05	0.000246359	-1.60144
GI_21614508-I	DIAPH2	1.39383e-05	0.000246359	-2.80938
GI_24497622-S	TRIM38	1.39525e-05	0.000246359	-1.5472
GI_13376728-S	C21orf96	1.40056e-05	0.000246977	-3.39584
GI_4502560-S	CAPG	1.40396e-05	0.000246977	-2.59662
GI_7662347-S	MONDOA	1.40829e-05	0.000246977	-2.19059
GI_34098964-S	LY96	1.40832e-05	0.000246977	-2.40495
GI_38202249-S	SUMF1	1.40922e-05	0.000246977	-2.17669
GI_39753958-S	KCTD9	1.40942e-05	0.000246977	1.99604
GI_21362027-S	ZCWCC2	1.41903e-05	0.000248348	-1.71575
GI_38327597-I	RGS12	1.43357e-05	0.000250576	-2.34918
GI_24432038-S	ODAG	1.44865e-05	0.00025266	-1.61232
GI_7706752-S	UCHL5	1.44918e-05	0.00025266	2.25391
GI_13430881-A	MECT1	1.45094e-05	0.00025266	-1.98992
GI_30061497-I	GGTL3	1.45835e-05	0.000253633	-3.30577
GI_42662630-S	LOC401597	1.46218e-05	0.00025398	-2.31126
GI_4505780-S	PHKA2	1.47146e-05	0.000255273	-2.09274
GI_20127628-S	FLJ23436	1.47696e-05	0.000255908	-1.91925
GI_10835237-S	IFITM2	1.48849e-05	0.000256474	2.28365
GI_21264336-S	ARAP3	1.488e-05	0.000256474	1.92448
GI_21314616-S	PECAM1	1.48886e-05	0.000256474	-2.29302
GI_33946284-A	BIRC3	1.49177e-05	0.000256474	1.73392
GI_18497287-S	LTBP3	1.49239e-05	0.000256474	-2.17171
GI_38455390-S	RNASEH2A	1.49304e-05	0.000256474	2.95922
GI_33468964-S	KIAA1143	1.49315e-05	0.000256474	1.96317
GI_6552332-S	FOS	1.49509e-05	0.000256491	-2.80376
GI_6466452-S	MAD2L1	1.50184e-05	0.00025693	5.17907
GI_21040276-S	LOC221955	1.50171e-05	0.00025693	-1.81952
GI_37548529-S	KIAA1639	1.5032e-05	0.00025693	-3.60478
GI_27477087-S	IL18RAP	1.51512e-05	0.00025865	2.85074
GI_6631092-S	MAN2C1	1.52138e-05	0.00025926	-2.39348
GI_45331203-S	MAP4K1	1.52243e-05	0.00025926	1.68726
GI_27481110-S	LOC155435	1.52818e-05	0.000259922	-2.24673
GI_37548628-S	LOC343384	1.53529e-05	0.000260811	2.50151
GI_8670550-S	PSCDBP	1.54304e-05	0.000261808	1.78563
GI_28416928-A	P2RX4	1.54581e-05	0.000261958	-1.79571
GI_9910205-S	C14orf132	1.5582e-05	0.000262727	-3.26352
GI_23110961-S	CTSS	1.55285e-05	0.000262727	-2.28289
GI_22027510-A	CDCA4	1.55611e-05	0.000262727	2.45488
GI_10834967-S	MAN2B1	1.55659e-05	0.000262727	-2.07448
GI_12025664-S	UBE2V2	1.56e-05	0.000262727	2.53629
GI_8051624-I	OAS2	1.56169e-05	0.000262727	2.05435
GI_32189374-S	SGCB	1.57677e-05	0.000264053	3.07147
GI_42660034-S	LOC144363	1.57226e-05	0.000264053	-1.54096
GI_7662449-S	KIAA1018	1.57606e-05	0.000264053	-1.76774
GI_42519913-S	STAT5B	1.57764e-05	0.000264053	2.30247
GI_27765095-A	SIAT4A	1.57907e-05	0.000264053	-1.57647
GI_42476040-S	DC13	1.58419e-05	0.000264348	1.76201
GI_38327543-I	INPP5F	1.58464e-05	0.000264348	2.87278
GI_12965196-S	NS3TP2	1.5919e-05	0.00026524	2.29065
GI_32483385-A	PKIA	1.59734e-05	0.000265828	2.78029
GI_18104968-A	PTGS1	1.59994e-05	0.000265942	-2.48988
GI_7661899-S	KIAA0092	1.60544e-05	0.000266538	1.73902
GI_42655813-S	LOC388690	1.61355e-05	0.000267565	-2.18055
GI_38683865-S	RNASET2	1.61976e-05	0.000268031	-2.04042
GI_12383065-S	AXOT	1.6214e-05	0.000268031	2.30959
GI_7705876-S	HN1	1.62363e-05	0.000268031	2.63333
GI_38788404-S	HD	1.62408e-05	0.000268031	-1.71039
GI_29826333-S	PPM1F	1.62815e-05	0.000268385	-1.73188
GI_4755145-S	AEBP1	1.6355e-05	0.000268953	-2.57225
GI_33695100-A	OKL38	1.63595e-05	0.000268953	-4.29237
GI_24041025-S	NETO2	1.63741e-05	0.000268953	2.90494
GI_24586660-S	ZNF271	1.64527e-05	0.000269692	-1.47176
GI_38524588-S	FLJ43070	1.64579e-05	0.000269692	-2.29128
GI_31543178-S	MGC3130	1.65137e-05	0.000270287	6.31574
GI_22027517-A	CPVL	1.66328e-05	0.000271597	-8.22605
GI_22035640-S	MGST3	1.66181e-05	0.000271597	-1.73618
GI_42661972-S	DKFZp434I1610	1.6662e-05	0.000271755	-1.61108
GI_12711681-S	FLJ21870	1.67056e-05	0.00027184	-2.65473
GI_33667071-S	CMRF-35H	1.67063e-05	0.00027184	-2.71839
GI_24429573-S	SLC38A6	1.6818e-05	0.000273337	-2.669
GI_45007006-S	OAS3	1.68416e-05	0.0002734	2.05124
GI_37537715-A	EIF5	1.69131e-05	0.000274242	-1.65908
GI_4502680-S	CD69	1.69783e-05	0.000274751	1.99114
GI_5032032-S	RBM6	1.69841e-05	0.000274751	-1.78572
GI_21361767-S	GLUL	1.70398e-05	0.000275331	-2.46081
GI_17149835-A	FKBP1A	1.71196e-05	0.000275897	3.75755
GI_32698693-S	KIAA0276	1.7121e-05	0.000275897	-1.64522
GI_22748848-S	MGC45416	1.71344e-05	0.000275897	2.33706
GI_32895366-I	LIR9	1.72397e-05	0.000277272	-4.94255
GI_27482429-S	LOC283520	1.72955e-05	0.000277847	-2.05542
GI_21314710-S	MGC3020	1.73186e-05	0.000277897	-2.1794
GI_37550558-S	SR140	1.73395e-05	0.000277911	-1.64916
GI_23110938-A	PSMA3	1.73724e-05	0.000278119	1.86766
GI_38202225-S	ZZEF1	1.742e-05	0.000278355	-1.6028
GI_41352690-S	LAPTM4A	1.74381e-05	0.000278355	-1.84589
GI_31982913-S	FLJ12953	1.74472e-05	0.000278355	2.27154
GI_22208961-S	ASB1	1.75064e-05	0.000278978	-1.77571
GI_23110956-A	CTSH	1.76198e-05	0.000280464	-1.81993
GI_34335144-I	RPLP0	1.76803e-05	0.000280871	2.67278
GI_20336197-A	AKAP7	1.76858e-05	0.000280871	-1.66392
GI_21362021-S	FLJ23233	1.77195e-05	0.000281084	-1.67342
GI_42660956-S	KIAA0220	1.77531e-05	0.000281297	-1.87372
GI_39930472-S	MLR2	1.77775e-05	0.000281363	-2.09191
GI_8923400-S	RAB20	1.78148e-05	0.000281632	-2.90482
GI_25121986-S	BRRN1	1.78977e-05	0.000281977	4.37366
GI_38093662-S	LOC349136	1.78815e-05	0.000281977	-2.63887
GI_21361804-S	MDS028	1.78804e-05	0.000281977	-1.49625
GI_4758955-S	BZRAP1	1.79178e-05	0.000281977	2.13518
GI_5453590-S	SMC2L1	1.80106e-05	0.000282478	6.35851
GI_21361595-S	FLJ21174	1.79915e-05	0.000282478	-2.58348
GI_31343485-S	MGC2647	1.80091e-05	0.000282478	-1.70935
GI_21314680-S	KIAA1598	1.81503e-05	0.000283441	-3.78275
GI_8923170-S	FLJ20174	1.81032e-05	0.000283441	-1.71651
GI_34147626-S	FLJ12895	1.81181e-05	0.000283441	-2.79743
GI_34147648-S	TLE2	1.81536e-05	0.000283441	-3.01852
GI_14042987-S	EMILIN2	1.81811e-05	0.000283551	-2.65336
GI_23510344-I	FYN	1.82358e-05	0.000283594	-2.4159
GI_31377696-S	FLJ22329	1.82379e-05	0.000283594	-2.54534
GI_4759263-S	TRIP15	1.82521e-05	0.000283594	2.14329
GI_14149955-S	DKFZp564A176	1.82655e-05	0.000283594	-2.32242
GI_37537695-S	MPHOSPH9	1.84479e-05	0.000284836	2.50455
GI_10863994-S	ZNF410	1.83789e-05	0.000284836	1.62752
GI_10092611-A	CKLF	1.83956e-05	0.000284836	1.85198
GI_29735540-S	LOC349135	1.84183e-05	0.000284836	-2.5647
GI_24475645-S	TUBGCP6	1.84433e-05	0.000284836	-2.10218
GI_39777593-S	SLCO4A1	1.85183e-05	0.000285289	5.17004
GI_5174516-S	MADH7	1.85015e-05	0.000285289	2.05039
GI_22538803-S	CCL22	1.86083e-05	0.000286357	2.73616
GI_15718681-S	LAG3	1.86997e-05	0.000287445	24.1329
GI_16753209-S	SCAP1	1.87316e-05	0.000287619	1.92048
GI_41152057-S	SLCO2B1	1.87707e-05	0.000287901	-6.17773
GI_37546946-S	LOC375211	1.88283e-05	0.000288466	2.03353
GI_4504956-I	LAMP2	1.88569e-05	0.000288585	-1.78935
GI_17975773-A	BTN2A1	1.89625e-05	0.000289883	-1.80569
GI_21269871-A	ACAS2	1.90862e-05	0.000291453	-1.72969
GI_19923722-S	RPS6KC1	1.9138e-05	0.000291923	-1.67941
GI_21735571-S	ECT2	1.92094e-05	0.000292591	3.47118
GI_19718745-A	OSBPL1A	1.92239e-05	0.000292591	-2.88026
GI_4757797-S	APG5L	1.92505e-05	0.000292675	-1.66887
GI_27886581-A	MRPL39	1.92744e-05	0.000292717	2.09419
GI_23110958-S	CTSK	1.94517e-05	0.000295089	-2.09079
GI_42661344-S	LOC400642	1.95577e-05	0.000296372	-2.11955
GI_4505872-S	PLD1	1.9594e-05	0.0002966	-2.07623
GI_42655918-S	KIAA0792	1.97528e-05	0.000298678	-2.53186
GI_28610154-A	CBFA2T2	1.9813e-05	0.000299262	-1.65673
GI_42518079-S	TCF7	1.99398e-05	0.000300851	-2.3339
GI_33946335-S	ID2	1.99647e-05	0.0003009	1.8061
GI_27894386-S	HELLS	2.00849e-05	0.000302384	13.5661
GI_21314629-S	C3AR1	2.01351e-05	0.00030265	-3.89819
GI_21361500-S	LR8	2.01462e-05	0.00030265	-4.11026
GI_31543400-S	PIM1	2.0226e-05	0.00030322	1.52601
GI_22042949-S	KIAA1530	2.02277e-05	0.00030322	-1.56785
GI_33457329-S	TTC14	2.02971e-05	0.000303818	-1.77845
GI_4557668-S	IL4R	2.03114e-05	0.000303818	1.56033
GI_6552306-A	BRCA1	2.05101e-05	0.000306141	4.79419
GI_21450795-S	MGC20235	2.05108e-05	0.000306141	-2.69798
GI_41281490-S	MELK	2.06005e-05	0.000306544	8.12932
GI_24211028-S	ASPM	2.06039e-05	0.000306544	29.4684
GI_38679886-A	SRI	2.056e-05	0.000306544	2.44503
GI_4826693-S	DGCR2	2.06299e-05	0.000306603	-1.74154
GI_8922957-S	FLJ11259	2.06906e-05	0.00030698	-3.08167
GI_14210505-S	LOC84524	2.06995e-05	0.00030698	1.47241
GI_6912449-S	TRAM2	2.07957e-05	0.000308079	-1.84026
GI_33188446-I	SRPK2	2.08347e-05	0.000308327	2.59234
GI_42660254-S	LOC387984	2.09025e-05	0.00030881	-1.49618
GI_23238207-S	IL17R	2.09118e-05	0.00030881	-2.5064
GI_42544154-S	MED6	2.10281e-05	0.000310197	1.97696
GI_45505172-A	GALNAC4S-6ST	2.11132e-05	0.000311123	-2.78483
GI_39573729-S	MGC52000	2.11553e-05	0.000311413	-1.76379
GI_4557025-S	HERC1	2.13332e-05	0.000313699	-1.46277
GI_37547280-S	EGFL3	2.15011e-05	0.000315389	-3.73722
GI_7706780-I	ZNF226	2.15089e-05	0.000315389	-1.46035
GI_22749196-S	MOSPD2	2.15162e-05	0.000315389	-1.63124
GI_42660461-S	LOC283663	2.16001e-05	0.000316286	-1.95677
GI_31543362-S	OVGP1	2.16736e-05	0.000317028	-3.35699
GI_34147655-S	SYK	2.16972e-05	0.000317039	-2.91852
GI_30425377-S	MGC54289	2.19785e-05	0.000320812	-1.69379
GI_42655983-S	FLJ10359	2.20322e-05	0.00032108	1.80675
GI_4557422-S	ENTPD6	2.20431e-05	0.00032108	-1.75992
GI_21450831-S	MGC10200	2.21806e-05	0.000321151	18.1356
GI_4502114-S	AOAH	2.20748e-05	0.000321151	-5.24455
GI_4507130-S	SNRPF	2.21199e-05	0.000321151	1.93051
GI_38569444-S	ZNF211	2.2151e-05	0.000321151	-1.47234
GI_28827775-S	LY9	2.21794e-05	0.000321151	-2.84366
GI_16904380-S	LRBA	2.21866e-05	0.000321151	2.06152
GI_25282390-S	NRM	2.22427e-05	0.000321628	2.96485
GI_24797104-I	EPHB2	2.23646e-05	0.000321918	-7.32703
GI_31083052-S	CLN8	2.23584e-05	0.000321918	-2.73098
GI_40254481-S	AMY1A	2.24018e-05	0.000321918	-2.88045
GI_45331214-S	LZTS2	2.23373e-05	0.000321918	-1.75531
GI_22748750-S	MGC34680	2.23942e-05	0.000321918	-2.52649
GI_4505398-S	NIPSNAP1	2.23951e-05	0.000321918	2.02826
GI_24638451-A	OTOA	2.24502e-05	0.000321949	-6.25709
GI_40254872-S	HSPC049	2.24483e-05	0.000321949	-1.67398
GI_21264615-S	EPS8L2	2.25052e-05	0.000322004	2.59636
GI_6031195-S	PLAGL2	2.25164e-05	0.000322004	1.79177
GI_20127585-S	TDP1	2.25236e-05	0.000322004	2.46516
GI_19923598-S	CLMN	2.25989e-05	0.000322147	-3.79993
GI_40807474-S	PRAM-1	2.25576e-05	0.000322147	-2.62475
GI_7662125-S	SIPA1L1	2.26116e-05	0.000322147	2.60258
GI_14591901-A	RECQL	2.26263e-05	0.000322147	2.15626
GI_19923982-S	DHRS1	2.28529e-05	0.00032504	-1.63057
GI_37540661-S	LOC285550	2.28938e-05	0.000325135	-1.93539
GI_7705605-S	RRP40	2.2913e-05	0.000325135	1.88467
GI_34147645-S	PLOD3	2.29298e-05	0.000325135	-1.76157
GI_18104981-A	PTPN2	2.29936e-05	0.000325375	1.87397
GI_24430131-S	WBP2	2.29831e-05	0.000325375	-1.73343
GI_4557881-S	IL2RG	2.3028e-05	0.000325532	1.96489
GI_42661147-S	LOC388382	2.31185e-05	0.000326478	-2.10264
GI_30519882-I	GTF2IRD2	2.31915e-05	0.000326508	-1.78505
GI_21327686-A	YME1L1	2.31672e-05	0.000326508	2.71782
GI_5031892-S	NR1H3	2.31696e-05	0.000326508	-2.79409
GI_7657135-S	GPR160	2.32146e-05	0.000326508	-1.90273
GI_27477040-S	AP2A2	2.3313e-05	0.00032756	-1.81914
GI_34222136-S	LOC93081	2.33922e-05	0.000328039	3.28644
GI_26787975-S	IL13RA1	2.33943e-05	0.000328039	-4.38677
GI_42658518-S	LOC285989	2.34417e-05	0.000328373	-1.5855
GI_41222851-S	DKFZP564D166	2.36532e-05	0.000329441	-2.60564
GI_38683864-A	RBBP6	2.35861e-05	0.000329441	-1.90277
GI_34147667-S	TFDP1	2.35893e-05	0.000329441	2.81276
GI_41281526-S	USP52	2.36007e-05	0.000329441	-1.9852
GI_4504878-S	KLRB1	2.36687e-05	0.000329441	2.13454
GI_27765077-A	CAPN3	2.36742e-05	0.000329441	-2.42529
GI_20127599-S	RRAGD	2.36839e-05	0.000329441	-2.27168
GI_5032012-S	KIF20A	2.37558e-05	0.000329449	8.76181
GI_4504098-S	CXCR3	2.37299e-05	0.000329449	3.84487
GI_7019446-S	LLT1	2.37469e-05	0.000329449	1.83539
GI_38158004-A	TYROBP	2.37793e-05	0.000329449	-3.88485
GI_14249445-S	FLJ14431	2.38789e-05	0.0003305	-2.26233
GI_22052287-S	FLJ00060	2.3911e-05	0.000330615	-2.33847
GI_8923058-S	MBTD1	2.39567e-05	0.000330616	-2.52004
GI_14249643-S	MGC16037	2.39749e-05	0.000330616	-2.03384
GI_5031782-S	IFNGR2	2.39825e-05	0.000330616	-2.95607
GI_38455392-S	NTHL1	2.40558e-05	0.000330732	1.98788
GI_38093656-S	LOC285513	2.40605e-05	0.000330732	1.93332
GI_34147433-S	MGC12760	2.40673e-05	0.000330732	-1.58795
GI_22547147-A	FBXO22	2.40862e-05	0.000330732	2.00835
GI_5453735-S	MAF	2.41635e-05	0.000331467	2.9035
GI_42558249-I	M11S1	2.43556e-05	0.000333773	2.50208
GI_17402895-I	RAD51C	2.44259e-05	0.000334407	2.80378
GI_30410729-A	FUT8	2.45256e-05	0.000335221	3.58143
GI_7661563-S	TTLL3	2.45336e-05	0.000335221	-1.77892
GI_42662690-S	LOC389898	2.45645e-05	0.000335313	2.05294
GI_21362111-S	C7orf2	2.46289e-05	0.000335862	1.71132
GI_41327768-S	ARHGEF18	2.46612e-05	0.000335973	-1.56426
GI_7706744-S	TRIM	2.46893e-05	0.000336026	1.92528
GI_4759049-S	RPS6KA3	2.47678e-05	0.000336438	2.54584
GI_19913436-S	ATP6V0C	2.48066e-05	0.000336438	-1.85188
GI_38348363-S	FLJ46603	2.48086e-05	0.000336438	1.82846
GI_6005903-S	TMF1	2.48164e-05	0.000336438	2.09772
GI_32401446-S	LOC283537	2.48449e-05	0.000336495	-1.89735
GI_33356540-A	PLTP	2.51131e-05	0.000339493	-3.90602
GI_37538715-S	LOC377524	2.5115e-05	0.000339493	3.6086
GI_4502668-S	CD3D	2.51398e-05	0.000339498	1.81503
GI_20357519-S	UMPK	2.52215e-05	0.000340183	3.31866
GI_34222221-S	EPHX2	2.52553e-05	0.000340183	-2.26707
GI_29738545-S	LOC142826	2.52641e-05	0.000340183	-2.63456
GI_34222158-S	FLJ10925	2.53657e-05	0.000341221	-1.68881
GI_19923079-I	BNIPL	2.54013e-05	0.00034137	-2.36976
GI_27436979-S	KCNE3	2.55604e-05	0.000343176	-2.92338
GI_33147079-S	AMSH-LP	2.57193e-05	0.000344976	1.78851
GI_7305204-S	KIF4A	2.57741e-05	0.000345378	7.14804
GI_7262392-S	ABCD1	2.58682e-05	0.000346305	-1.76494
GI_13899296-S	BAL	2.60312e-05	0.0003479	1.73965
GI_29337287-S	GAS41	2.60374e-05	0.0003479	2.16941
GI_42734354-S	MGC11349	2.61317e-05	0.00034849	-1.65449
GI_29731922-S	FLJ12643	2.6124e-05	0.00034849	2.10905
GI_20336261-S	GGA1	2.61629e-05	0.000348572	-2.02402
GI_13376366-S	FLJ12973	2.62474e-05	0.000349361	2.32506
GI_25121991-I	MSI2	2.63454e-05	0.000349722	3.45009
GI_40288292-S	THBD	2.63499e-05	0.000349722	-5.89423
GI_15150808-S	LOC90701	2.63207e-05	0.000349722	1.88923
GI_38708168-S	SNX25	2.65826e-05	0.000352473	2.03156
GI_8922548-S	ASF1B	2.68098e-05	0.000353797	6.7887
GI_31377732-S	RIF1	2.67133e-05	0.000353797	1.68983
GI_31341350-S	MGC24133	2.67647e-05	0.000353797	-2.9834
GI_38045911-A	NME1	2.68069e-05	0.000353797	2.15
GI_11038647-S	CDC7	2.68078e-05	0.000353797	2.67202
GI_13376239-S	FLJ23506	2.69725e-05	0.000355606	-1.5598
GI_16554567-A	CCNDBP1	2.70867e-05	0.000356774	1.82271
GI_40068060-S	C6orf139	2.72629e-05	0.000358171	2.40299
GI_33519460-S	MGC43690	2.73474e-05	0.000358171	-2.02047
GI_16905514-S	RFX5	2.72225e-05	0.000358171	1.70247
GI_37693992-S	NME3	2.72864e-05	0.000358171	-1.4986
GI_4557834-S	PEPD	2.73074e-05	0.000358171	-1.80131
GI_22035639-S	MGST2	2.73331e-05	0.000358171	-1.71257
GI_7304922-S	BAZ2B	2.73863e-05	0.000358342	-2.22795
GI_5730022-S	RUVBL2	2.74331e-05	0.000358618	2.28709
GI_31341871-S	FLJ90723	2.75463e-05	0.000359385	-1.88703
GI_13376301-S	FLJ14124	2.75607e-05	0.000359385	-3.2779
GI_16950608-S	MRPS27	2.75694e-05	0.000359385	1.59965
GI_14043069-I	HNRPA1	2.76391e-05	0.000359956	2.02052
GI_22538441-S	CTSZ	2.77164e-05	0.000360624	-3.07487
GI_4758079-S	CSNK1G3	2.78449e-05	0.000361288	2.10045
GI_19923125-S	GNRH1	2.78587e-05	0.000361288	-1.89954
GI_7262376-S	DHFR	2.78714e-05	0.000361288	3.57355
GI_26024330-S	TPI1	2.78276e-05	0.000361288	4.32321
GI_34335230-S	CDC45L	2.80204e-05	0.000362865	17.099
GI_32698865-S	Spc24	2.80453e-05	0.000362865	4.42493
GI_33598962-S	MTMR9	2.81218e-05	0.000363517	-1.63293
GI_4557348-S	BARD1	2.81624e-05	0.000363703	2.18062
GI_37540000-S	NOXA1	2.82456e-05	0.000364439	-1.7131
GI_4758867-S	P4HA2	2.83755e-05	0.000365099	3.13188
GI_22748830-S	ALS2CR4	2.83265e-05	0.000365099	3.09273
GI_16554576-S	CDC27	2.83521e-05	0.000365099	1.94992
GI_32189368-S	POLE2	2.84682e-05	0.000365289	6.58244
GI_42657574-S	LOC389366	2.84831e-05	0.000365289	1.7999
GI_38455412-S	FPRL2	2.8451e-05	0.000365289	-5.84904
GI_30089990-I	ACP1	2.84955e-05	0.000365289	2.57968
GI_21362087-S	FLJ13912	2.85776e-05	0.000366004	3.27201
GI_31341850-S	FLJ37307	2.88258e-05	0.00036717	-2.1789
GI_12707573-S	OCM	2.88241e-05	0.00036717	-2.99547
GI_9910377-S	SPEC2	2.87004e-05	0.00036717	2.37751
GI_27437039-A	CSF2RA	2.88272e-05	0.00036717	-4.88351
GI_37540742-S	KIAA0056	2.87435e-05	0.00036717	1.88527
GI_5031778-S	IFI16	2.87762e-05	0.00036717	2.15466
GI_37542672-S	LOC284207	2.8873e-05	0.000367417	-1.86827
GI_27499805-S	LOC283624	2.89105e-05	0.000367557	-1.9232
GI_4505712-S	PER1	2.904e-05	0.000368867	-1.73372
GI_27363487-S	C1QG	2.91029e-05	0.000369328	-16.2253
GI_42658629-S	LOC402599	2.91416e-05	0.00036948	-2.21885
GI_13540472-S	TCP1	2.91681e-05	0.00036948	1.85138
GI_17402870-A	BCCIP	2.92025e-05	0.000369579	1.64463
GI_32813446-S	DKFZp686P0288	2.9232e-05	0.000369616	-2.27901
GI_23308546-S	FLJ32803	2.93571e-05	0.000370523	-1.75073
GI_22779933-S	PWDMP	2.9357e-05	0.000370523	-2.05481
GI_22547133-S	MRPL37	2.9415e-05	0.000370918	1.94439
GI_37594463-S	NUDT5	2.95767e-05	0.000372619	2.11949
GI_12232428-S	FLJ21865	2.9652e-05	0.000373228	-2.38632
GI_11038661-S	C1QB	2.97834e-05	0.0003744	-5.90062
GI_29029528-S	TRIM44	2.9799e-05	0.0003744	-1.85821
GI_31343330-S	RAB37	2.9863e-05	0.000374865	2.39722
GI_17921983-S	COX11	3.00532e-05	0.000376913	-1.90994
GI_6005971-S	ZNF185	3.01291e-05	0.000377524	-2.54196
GI_45333897-S	FLJ90022	3.02512e-05	0.000378712	2.34076
GI_32483395-S	DGKI	3.0469e-05	0.000380487	1.73405
GI_19743913-A	PTPRN2	3.04751e-05	0.000380487	2.59022
GI_37548518-S	LOC339494	3.04516e-05	0.000380487	-2.80195
GI_13376622-S	NIF3L1BP1	3.05798e-05	0.000381452	1.85191
GI_24308407-S	CABLES1	3.06461e-05	0.000381924	4.11854
GI_13129099-S	XTP3TPA	3.06726e-05	0.000381924	2.25921
GI_42821106-S	BGALT15	3.08215e-05	0.000383091	-2.59213
GI_23308510-S	FLJ30726	3.08188e-05	0.000383091	-1.71218
GI_39573717-S	CANP	3.09034e-05	0.000383423	3.3299
GI_18874095-S	PI4K2B	3.09024e-05	0.000383423	2.2607
GI_11034834-I	ZNF302	3.10012e-05	0.000384293	-1.97761
GI_40018639-S	HRPT2	3.11575e-05	0.000385886	2.19221
GI_24475708-S	CCNL2	3.12147e-05	0.000386251	-1.89367
GI_33946275-S	PSCD3	3.13435e-05	0.000387499	-2.10598
GI_41349494-S	PRIM2A	3.14244e-05	0.000388154	2.01476
GI_4759309-S	VMD2	3.15399e-05	0.000389235	-2.19941
GI_44889474-S	RAB6IP1	3.16051e-05	0.000389694	-1.63436
GI_29789254-A	CMIP	3.16363e-05	0.000389732	-1.67398
GI_21314620-S	RNASE6	3.16928e-05	0.000389831	-3.80241
GI_21265095-S	MRPL50	3.17004e-05	0.000389831	1.79752
GI_28610150-S	IL7R	3.17756e-05	0.00039041	-2.05422
GI_29744129-S	LOC286440	3.20746e-05	0.000393735	-1.84902
GI_4504802-S	JAK1	3.22044e-05	0.00039485	3.0254
GI_38202204-S	ZFYVE26	3.22222e-05	0.00039485	-1.73165
GI_5453973-S	PRKCL2	3.22531e-05	0.000394855	-1.65674
GI_22538429-A	CTSB	3.23043e-05	0.000394855	-2.46342
GI_21361921-S	SAMSN1	3.23079e-05	0.000394855	2.07769
GI_27477058-S	FAD104	3.23618e-05	0.000395167	-2.12306
GI_15149469-S	JJAZ1	3.24392e-05	0.000395763	1.44107
GI_31560867-S	ITM2C	3.25243e-05	0.000396454	2.26575
GI_4885584-S	SAE1	3.25963e-05	0.000396984	1.82103
GI_7661537-S	BRI3	3.27089e-05	0.000398007	-1.90022
GI_42658753-S	LOC155435	3.27828e-05	0.000398556	-2.04567
GI_27485845-S	LOC283467	3.28254e-05	0.000398726	-2.55061
GI_31077212-I	HIF1A	3.28976e-05	0.000399254	2.45369
GI_13904863-S	CYP27A1	3.29544e-05	0.000399593	-4.84308
GI_27485147-S	LOC283386	3.30506e-05	0.000400071	-2.79425
GI_37543271-S	KIAA0397	3.30514e-05	0.000400071	-1.60875
GI_23110933-I	PSMA1	3.31406e-05	0.000400106	2.59135
GI_40254846-S	UBL3	3.30902e-05	0.000400106	-1.64171
GI_8922910-S	FLJ11164	3.31187e-05	0.000400106	-1.68958
GI_5902133-S	CORO1A	3.32742e-05	0.000401369	2.09714
GI_27734934-S	SLC9A9	3.34094e-05	0.000402651	-2.38002
GI_31377552-S	SFRS3	3.34793e-05	0.000403128	1.7184
GI_38327616-S	SLAMF6	3.3507e-05	0.000403128	1.98349
GI_8923229-S	FLJ20255	3.3573e-05	0.000403224	-1.89489
GI_34147391-S	MGC10471	3.35481e-05	0.000403224	-1.7241
GI_34147444-S	MGC14126	3.37038e-05	0.000404149	-2.16336
GI_21361950-S	PRO2730	3.3724e-05	0.000404149	-2.17976
GI_45433538-S	TIMM23	3.37372e-05	0.000404149	2.0906
GI_32130517-S	APOC2	3.38049e-05	0.00040461	-4.41527
GI_18677769-S	DCNP1	3.38755e-05	0.000405107	-7.99945
GI_38045945-A	UBE1C	3.39413e-05	0.000405545	2.02347
GI_32130537-S	CD7	3.40224e-05	0.000406164	1.98629
GI_8922963-S	SYNJ2BP	3.41171e-05	0.000406945	-3.50054
GI_21699069-S	FAM14B	3.42458e-05	0.00040813	2.39946
GI_41352698-S	WARS2	3.4377e-05	0.000409342	2.28662
GI_4507466-S	TGFBI	3.44144e-05	0.000409437	-8.35692
GI_24497442-S	NUP214	3.4472e-05	0.000409485	-1.68911
GI_9257247-S	TIMP2	3.44774e-05	0.000409485	-2.82899
GI_42660339-S	LOC400239	3.45072e-05	0.00040949	1.71887
GI_6857817-S	NPM3	3.45729e-05	0.000409919	1.95348
GI_11545764-S	CXCL16	3.46715e-05	0.000410737	-2.18311
GI_38045893-A	ELKS	3.47686e-05	0.000411537	-1.71108
GI_31542719-S	FLJ20920	3.48594e-05	0.00041226	-1.66833
GI_38093648-S	SLC37A2	3.48942e-05	0.000412321	-3.58206
GI_31982918-S	ZNF430	3.52042e-05	0.000415344	-2.30754
GI_14591911-S	RPS15	3.52372e-05	0.000415344	2.454
GI_6912531-S	GTPBP4	3.52396e-05	0.000415344	1.6174
GI_15451865-A	LRP8	3.53969e-05	0.000416609	2.08724
GI_37546785-S	CROCC	3.54307e-05	0.000416609	-2.68514
GI_28933450-S	PLXND1	3.5437e-05	0.000416609	-2.76536
GI_21361658-S	IPO9	3.55367e-05	0.000417076	2.256
GI_32699014-S	ZNF454	3.5516e-05	0.000417076	-2.46407
GI_7705964-S	TPRA40	3.55953e-05	0.000417411	-1.62014
GI_40538783-S	IBRDC2	3.56902e-05	0.000418171	-2.09647
GI_22749374-S	FLJ39653	3.57215e-05	0.000418185	-2.43288
GI_38261963-S	ATF1	3.58154e-05	0.000418932	2.22678
GI_31377684-S	FLJ23151	3.60286e-05	0.000421071	-2.04062
GI_23503234-A	C1QDC1	3.61251e-05	0.000421844	-2.30629
GI_21389554-S	FLJ32752	3.63206e-05	0.000423115	-2.06823
GI_17149835-I	FKBP1A	3.63534e-05	0.000423115	2.02783
GI_31982907-S	JDP2	3.63664e-05	0.000423115	-2.53499
GI_27482777-S	LOC284031	3.63741e-05	0.000423115	-2.51236
GI_11037062-S	PELI1	3.63862e-05	0.000423115	1.69648
GI_32698747-S	ZNF248	3.65424e-05	0.000424576	-2.35866
GI_8922158-S	DKFZp566H0824	3.69065e-05	0.000427786	-2.88352
GI_16905515-A	FUSIP1	3.68894e-05	0.000427786	2.02918
GI_14165271-S	PINK1	3.6911e-05	0.000427786	-1.71657
GI_29739968-S	LOC90110	3.70601e-05	0.000429156	-1.64871
GI_20541922-S	LOC222160	3.71052e-05	0.00042932	-2.51637
GI_14251210-S	MCCC2	3.71694e-05	0.000429705	2.74789
GI_34222287-S	TUBG1	3.72067e-05	0.000429779	2.20275
GI_4502654-S	CD33	3.72514e-05	0.000429938	-2.52579
GI_21735623-I	YWHAZ	3.73042e-05	0.00043019	3.80852
GI_4505248-S	MSH3	3.73973e-05	0.000430906	-2.26301
GI_27478865-S	LOC286356	3.74712e-05	0.0004314	-1.78875
GI_21536300-I	STAT1	3.75851e-05	0.000432005	2.08153
GI_4505048-S	LY6E	3.76182e-05	0.000432005	2.18474
GI_37655164-S	RNF134	3.76462e-05	0.000432005	1.69173
GI_28559077-A	SMOX	3.76481e-05	0.000432005	1.67594
GI_23510446-S	TNFSF4	3.77758e-05	0.000432235	8.93756
GI_5901969-S	HNMT	3.77953e-05	0.000432235	-5.53861
GI_31543154-S	MGC15737	3.77714e-05	0.000432235	-2.16413
GI_13376553-S	FLJ20972	3.77861e-05	0.000432235	-2.38925
GI_19913344-S	SLBP	3.78237e-05	0.000432235	2.04594
GI_20302148-S	LYPLA1	3.78848e-05	0.000432335	2.77724
GI_35493905-S	RIN2	3.78947e-05	0.000432335	-3.04316
GI_21362095-S	C20orf81	3.79321e-05	0.000432407	-1.86719
GI_27486081-S	LOC283824	3.79933e-05	0.00043275	-1.63896
GI_40353752-S	FLJ25222	3.80951e-05	0.000433138	-1.87964
GI_7549818-A	RABL2A	3.8104e-05	0.000433138	-1.65127
GI_24307912-S	ZNF234	3.81209e-05	0.000433138	-1.72132
GI_6382070-A	DIAPH2	3.82379e-05	0.000434112	-1.49222
GI_44955928-S	KIAA1078	3.83052e-05	0.000434167	-2.76439
GI_4885636-S	TOM1	3.82826e-05	0.000434167	-1.67096
GI_5803110-S	EBNA1BP2	3.83588e-05	0.00043442	1.76583
GI_34147332-S	DKFZP434J046	3.84676e-05	0.000434944	4.37514
GI_29736248-S	LOC341858	3.84544e-05	0.000434944	2.0527
GI_18580496-S	LOC144571	3.85104e-05	0.000435074	-3.40242
GI_4507398-S	TCF4	3.86165e-05	0.000435341	-3.33085
GI_32171181-S	ID3	3.86169e-05	0.000435341	-1.65888
GI_19263342-S	MRIP2	3.86361e-05	0.000435341	-1.84381
GI_24308345-S	LOC85865	3.86594e-05	0.000435341	-1.78615
GI_13325062-S	JAK2	3.87307e-05	0.000435791	2.04732
GI_29739147-S	LOC339231	3.8825e-05	0.000436499	-1.56628
GI_20127469-S	EEF1E1	3.88584e-05	0.000436521	1.83337
GI_34222144-S	LOC91689	3.89131e-05	0.000436783	-1.76175
GI_21536450-A	PHF1	3.89768e-05	0.000436871	-2.23816
GI_12232456-S	FLJ21144	3.89894e-05	0.000436871	-2.52269
GI_38156696-A	MITF	3.90154e-05	0.000436871	-1.97676
GI_21361451-S	GLS	3.91437e-05	0.000437955	-1.50624
GI_21361267-S	TNIP1	3.92505e-05	0.000438797	1.49527
GI_24586664-S	SLC39A8	3.9387e-05	0.000439969	2.55722
GI_27894283-S	P2RX1	3.94577e-05	0.000440405	-2.75472
GI_16554608-I	MRPS11	3.95278e-05	0.000440833	2.04712
GI_38455384-S	LAMP3	3.96249e-05	0.000441325	2.60236
GI_26665888-I	AK2	3.96384e-05	0.000441325	2.32596
GI_27481284-S	LOC285083	3.96671e-05	0.000441325	-2.33487
GI_5803202-S	TNNT3	3.97913e-05	0.000442213	-3.23166
GI_27498545-S	LOC154467	3.9827e-05	0.000442213	2.2332
GI_34335269-A	PRNP	3.98425e-05	0.000442213	-1.51752
GI_39930600-S	SPATA11	3.99327e-05	0.000442781	-1.46145
GI_7706636-S	PIAS1	3.99574e-05	0.000442781	-1.45494
GI_30089931-A	ASB6	4.00487e-05	0.00044344	-1.60721
GI_12751492-S	FLJ13852	4.01336e-05	0.000444026	1.83583
GI_34222139-S	SLC17A5	4.01958e-05	0.00044436	-1.66459
GI_25014098-S	SELK	4.02525e-05	0.000444634	1.75989
GI_23510443-S	TNFSF13B	4.03453e-05	0.000445305	-2.22836
GI_11024693-S	DDX26	4.0482e-05	0.000445427	2.01533
GI_38569402-S	ARL3	4.04065e-05	0.000445427	2.48032
GI_5454161-S	TXNIP	4.04528e-05	0.000445427	-1.79866
GI_4757917-S	RUNX3	4.04846e-05	0.000445427	1.50276
GI_27597083-S	METAP2	4.07836e-05	0.000448361	1.72746
GI_23397559-S	ZNF549	4.08801e-05	0.000449067	-2.12497
GI_37537717-S	DCPS	4.10001e-05	0.000449429	2.35136
GI_31542527-S	DKFZP566B183	4.10217e-05	0.000449429	-1.50845
GI_25777625-A	ABTB1	4.10399e-05	0.000449429	-1.77896
GI_30159402-S	LOC348208	4.1066e-05	0.000449429	-1.93178
GI_21464106-A	F11R	4.10748e-05	0.000449429	-1.82599
GI_7662307-S	KIAA0792	4.11599e-05	0.000450006	-2.27593
GI_5032026-S	RBBP4	4.13209e-05	0.000451275	2.49029
GI_16936529-A	CDK2	4.13635e-05	0.000451275	2.32843
GI_34147358-S	PDCL3	4.13734e-05	0.000451275	1.91823
GI_5729737-S	BLCAP	4.1567e-05	0.000453031	-1.64876
GI_33636720-S	PRKAR1A	4.16566e-05	0.000453653	1.71164
GI_4505316-S	PPP1R12A	4.19952e-05	0.00045691	1.76497
GI_20482945-S	LOC220018	4.2045e-05	0.00045691	-1.75388
GI_38201688-S	RANGAP1	4.20544e-05	0.00045691	1.56293
GI_22325374-A	EDARADD	4.23951e-05	0.000460189	5.0774
GI_21361349-S	SDCCAG3	4.24224e-05	0.000460189	-1.85359
GI_45331216-S	ZNF526	4.24911e-05	0.000460574	-2.15491
GI_23065549-S	GSTM2	4.25987e-05	0.000461067	-1.91244
GI_6912649-S	SEMA3E	4.26057e-05	0.000461067	-2.36802
GI_38202216-A	SRC	4.26361e-05	0.000461067	-3.46328
GI_38327621-S	TLE4	4.27537e-05	0.000461979	-1.43791
GI_16506300-S	TIGA1	4.28155e-05	0.000462288	-1.50608
GI_41872408-S	PPBP	4.29223e-05	0.000462815	22.9555
GI_4506414-S	RAP1GA1	4.29309e-05	0.000462815	3.25477
GI_22749464-S	DKFZp586I1420	4.29819e-05	0.000463005	-1.9687
GI_38708010-S	MGC45477	4.30619e-05	0.000463507	-2.20753
GI_29029609-A	P2RY6	4.32287e-05	0.000464774	-7.49736
GI_42476165-S	PYGL	4.32624e-05	0.000464774	-2.18753
GI_14738393-S	LOC92568	4.32799e-05	0.000464774	-3.42683
GI_21536370-S	TEP1	4.34917e-05	0.000466688	-2.36364
GI_21536309-I	SEC22L3	4.35759e-05	0.00046723	1.7731
GI_13929461-S	B4GALT1	4.38088e-05	0.000469365	-1.48098
GI_37552337-S	LOC342959	4.39694e-05	0.000470403	-2.54343
GI_4503268-S	DCK	4.39733e-05	0.000470403	2.35149
GI_31542714-S	FLJ20618	4.40917e-05	0.000471306	-1.4995
GI_19923429-S	COMMD5	4.41586e-05	0.000471584	-2.55152
GI_45433544-S	KIAA0460	4.41855e-05	0.000471584	-1.55919
GI_40254930-S	FLJ10706	4.4242e-05	0.000471766	2.85068
GI_41144256-S	FLJ10707	4.42705e-05	0.000471766	-1.61542
GI_21450821-S	FUK	4.43188e-05	0.000471919	-1.64177
GI_19718733-S	TLR2	4.43883e-05	0.000472297	-5.26814
GI_38016956-S	ARHF	4.45004e-05	0.000473128	1.85493
GI_21071076-S	DAAM1	4.47256e-05	0.000475159	1.568
GI_23199996-I	WBSCR20A	4.47931e-05	0.000475512	-1.97722
GI_17986267-A	BANP	4.4883e-05	0.000476021	-1.60025
GI_7705267-S	FAM8A1	4.49241e-05	0.000476021	-1.52607
GI_7657541-S	SCN11A	4.49439e-05	0.000476021	-2.38499
GI_42660596-S	MGC18216	4.50748e-05	0.000476641	-2.60714
GI_31377757-S	AFTIPHILIN	4.50878e-05	0.000476641	1.41217
GI_34222270-S	SFXN2	4.51053e-05	0.000476641	2.27664
GI_29171751-I	PPFIA1	4.52091e-05	0.00047706	-1.47357
GI_34996490-S	LOC124446	4.52136e-05	0.00047706	-1.56897
GI_14149996-S	AE2	4.52746e-05	0.000477341	-1.81874
GI_17572809-S	THOC4	4.53575e-05	0.000477853	2.0722
GI_28872793-S	CEBPA	4.54346e-05	0.000478119	-3.32145
GI_34147701-S	MGC29762	4.54516e-05	0.000478119	-2.28725
GI_30089939-S	GOLGA3	4.56544e-05	0.000479889	-1.55796
GI_34101267-S	KLHL8	4.58239e-05	0.000481307	-1.65193
GI_4758343-S	FCER1G	4.60829e-05	0.000483661	-3.78364
GI_41350309-A	NALP1	4.61704e-05	0.000483849	-2.50198
GI_21361865-I	ZNF3	4.61682e-05	0.000483849	-1.51576
GI_40255011-S	KCTD12	4.63352e-05	0.000485157	-2.78527
GI_27532981-I	C10orf6	4.63848e-05	0.000485157	-1.46482
GI_4758733-S	PMPCB	4.63999e-05	0.000485157	1.65249
GI_11863158-S	RYK	4.64881e-05	0.000485713	-2.00588
GI_18575040-S	LOC142948	4.68328e-05	0.000488947	-2.01989
GI_14702185-A	WBSCR5	4.69759e-05	0.000489052	-1.99579
GI_38348291-S	DLNB14	4.69778e-05	0.000489052	-1.8676
GI_7262293-S	ARSA	4.69787e-05	0.000489052	-1.71473
GI_31982935-S	SGPL1	4.69837e-05	0.000489052	-1.92118
GI_4557760-S	MSH2	4.72379e-05	0.000490103	2.05114
GI_31542757-S	FLJ30046	4.72593e-05	0.000490103	1.9955
GI_42476202-S	MADH3	4.72325e-05	0.000490103	2.07995
GI_4557516-S	DHX15	4.72328e-05	0.000490103	1.78027
GI_21536318-S	RXRA	4.72609e-05	0.000490103	-2.49228
GI_4504034-S	GMPS	4.73015e-05	0.000490157	1.85424
GI_31542502-S	DEK	4.73746e-05	0.000490549	1.89294
GI_4504436-S	HMOX1	4.74169e-05	0.000490621	-2.19448
GI_4506782-S	SAP30	4.75216e-05	0.00049123	2.13575
GI_14150026-S	ZCCHC9	4.75464e-05	0.00049123	1.76199
GI_37540696-S	RBIG1	4.76547e-05	0.000491983	-2.52637
GI_32698973-S	MGC39821	4.76947e-05	0.000492031	-2.50399
GI_5016092-S	DLD	4.78293e-05	0.000493054	2.02151
GI_34147705-S	MGC16703	4.79182e-05	0.000493604	-2.2295
GI_37547012-S	PSME4	4.80458e-05	0.000494521	1.87407
GI_29741445-S	LOC284376	4.80785e-05	0.000494521	-2.19259
GI_24234746-S	ILF2	4.81347e-05	0.000494733	1.74446
GI_42661593-S	LOC400689	4.83891e-05	0.000496981	-2.6651
GI_7656970-S	PFAAP5	4.86739e-05	0.000499537	-1.89468
GI_13376342-S	FLJ11783	4.87305e-05	0.000499749	-2.17705
GI_34147476-S	ZNF307	4.87805e-05	0.000499837	-1.44041
GI_22219459-A	CREB1	4.88111e-05	0.000499837	-2.18666
GI_27482477-S	LOC285683	4.88748e-05	0.000500037	-1.83018
GI_37546816-S	LOC375024	4.89026e-05	0.000500037	-2.27895
GI_32261299-S	MGC13010	4.91676e-05	0.000502303	-1.86137
GI_7305502-S	STOML2	4.91965e-05	0.000502303	1.84049
GI_8922941-S	LPAAT-e	4.93044e-05	0.000503036	2.11223
GI_20149708-S	LOC92906	4.94569e-05	0.000503917	2.2089
GI_28376643-S	GTF2H3	4.94634e-05	0.000503917	1.88819
GI_41152102-S	C16orf40	4.99615e-05	0.000508619	1.64175
GI_33946312-I	NIN	5.00443e-05	0.000509089	-3.16811
GI_24475985-S	HSPC242	5.01214e-05	0.0005095	1.67276
GI_4826773-S	G1P2	5.03403e-05	0.000511352	1.88971
GI_5031880-S	LNPEP	5.04523e-05	0.000512115	1.66638
GI_39652623-S	ESPL1	5.05124e-05	0.000512351	4.32876
GI_33942075-S	SLC5A8	5.05674e-05	0.000512426	-3.27967
GI_14670374-S	STMN3	5.0615e-05	0.000512426	-2.17362
GI_22027649-S	LPIN2	5.06304e-05	0.000512426	1.447
GI_8922778-S	C21orf77	5.08125e-05	0.000513809	-2.61014
GI_28466982-S	LEPREL2	5.0841e-05	0.000513809	-2.67524
GI_21265074-S	MRPL14	5.13798e-05	0.000518876	1.53502
GI_24308353-S	BC008967	5.16842e-05	0.000519678	1.88773
GI_34330189-S	HKR1	5.1547e-05	0.000519678	-1.81458
GI_22748948-S	MGC18216	5.15612e-05	0.000519678	-2.42862
GI_33942071-S	TNRC5	5.15853e-05	0.000519678	-1.54822
GI_29731964-S	KIAA0804	5.16293e-05	0.000519678	-1.53866
GI_32171224-S	COQ3	5.16584e-05	0.000519678	2.01794
GI_8923089-S	BTBD5	5.1721e-05	0.000519678	-2.68487
GI_38570151-A	TAF9	5.18042e-05	0.000520139	2.44951
GI_19923235-S	SP100	5.23078e-05	0.000524664	1.60482
GI_41055004-S	TTC17	5.23305e-05	0.000524664	-1.5415
GI_31563533-I	RFC2	5.24176e-05	0.000524855	2.7702
GI_41151474-S	PLXNB2	5.24251e-05	0.000524855	-2.1014
GI_21314621-S	GPR34	5.25121e-05	0.00052497	-3.34842
GI_37594440-S	ZNF136	5.25024e-05	0.00052497	-2.40386
GI_40353732-S	NPM1	5.26429e-05	0.0005259	1.91814
GI_32880228-S	SELO	5.27666e-05	0.00052603	-1.57775
GI_30179910-A	PILRB	5.2785e-05	0.00052603	-1.84215
GI_38524611-S	TRIM50C	5.28167e-05	0.00052603	-2.51714
GI_4809275-A	ANXA6	5.28405e-05	0.00052603	1.9497
GI_4885544-S	PDK3	5.28453e-05	0.00052603	2.63009
GI_37546957-S	LOC129293	5.29113e-05	0.000526276	-1.73378
GI_14141188-S	HNRPR	5.29457e-05	0.000526276	1.67936
GI_29738067-S	LOC133926	5.30044e-05	0.000526431	-1.97335
GI_41152088-S	LOC284058	5.30617e-05	0.000526431	-1.56566
GI_34147355-S	MGC2731	5.30749e-05	0.000526431	2.44703
GI_40548404-S	DCAL1	5.31311e-05	0.000526575	2.47923
GI_34996524-S	ZNF542	5.31652e-05	0.000526575	-2.39482
GI_34147722-S	KIFC2	5.32629e-05	0.000527166	-1.96823
GI_13787208-S	DDX21	5.34383e-05	0.000528526	1.51238
GI_5031816-S	KATNB1	5.3486e-05	0.000528622	1.61252
GI_4503178-S	OFD1	5.35651e-05	0.000529026	-2.03338
GI_38502313-S	LOC348645	5.37353e-05	0.000529578	-3.1797
GI_36287129-S	MRPS25	5.36681e-05	0.000529578	-1.89936
GI_21702741-I	TNRC6	5.37307e-05	0.000529578	-1.45531
GI_42657651-S	C6orf110	5.38982e-05	0.000530432	-1.73634
GI_12232430-S	C11orf1	5.3861e-05	0.000530432	-2.62278
GI_21553314-S	PIGM	5.41167e-05	0.000532205	-1.35206
GI_21614537-A	PRSS25	5.4371e-05	0.000534308	1.75233
GI_14150036-S	DKFZp761C121	5.44433e-05	0.000534308	1.91071
GI_34335277-I	PSMB8	5.44459e-05	0.000534308	2.20684
GI_4503458-S	EDG6	5.46559e-05	0.00053599	1.85512
GI_4505184-S	MIF	5.47684e-05	0.000536715	2.09653
GI_37550358-S	LOC115548	5.49603e-05	0.000537434	-4.42617
GI_21361719-S	TMEM19	5.49368e-05	0.000537434	-2.49313
GI_4826769-S	IDE	5.49771e-05	0.000537434	1.84219
GI_27886525-I	NFAT5	5.50126e-05	0.000537434	-1.86496
GI_29745993-S	KIAA0830	5.51e-05	0.000537434	2.07449
GI_42656742-S	LOC285331	5.51073e-05	0.000537434	-1.62234
GI_7657043-S	NGFRAP1	5.51126e-05	0.000537434	-1.77025
GI_15619017-A	PTPN22	5.53257e-05	0.000539135	4.11752
GI_29558098-A	PPM1B	5.55382e-05	0.000540046	2.23073
GI_34147320-S	IFI35	5.54832e-05	0.000540046	1.5436
GI_38605732-I	NUP43	5.55508e-05	0.000540046	-2.50217
GI_20336331-A	BCL2L12	5.56216e-05	0.000540046	1.91269
GI_7661645-S	DKFZP566E144	5.56518e-05	0.000540046	1.68287
GI_4504494-S	HRMT1L1	5.56549e-05	0.000540046	-1.4217
GI_5453667-S	APG7L	5.56913e-05	0.000540046	-1.76621
GI_4759335-S	FANCG	5.59495e-05	0.000542172	2.18788
GI_34147664-S	RGS14	5.60176e-05	0.000542453	-1.88099
GI_8922412-S	FLJ10415	5.62202e-05	0.000544036	-1.61425
GI_16950606-S	MRPL51	5.63222e-05	0.000544517	1.90953
GI_31542987-S	ITM2B	5.63483e-05	0.000544517	-1.52362
GI_7662151-S	KIAA0476	5.64062e-05	0.000544699	-1.60067
GI_9966902-S	MAN1C1	5.64719e-05	0.000544954	-1.90068
GI_41152085-S	SERPINB6	5.65343e-05	0.000545177	-1.68009
GI_22202636-A	PFDN5	5.69407e-05	0.000548716	-1.46313
GI_30023852-S	MTSS1	5.72464e-05	0.000551279	3.02527
GI_32307149-A	OGT	5.774e-05	0.000555647	-1.64487
GI_38093646-S	TMEM17	5.778e-05	0.000555648	-2.17364
GI_4826767-A	ICA1	5.80095e-05	0.000557469	1.89279
GI_40806171-I	SPG7	5.81279e-05	0.000558221	-1.73372
GI_31543289-S	NINJ1	5.81863e-05	0.000558395	-1.84068
GI_31377778-S	STK38	5.82354e-05	0.000558481	-1.61299
GI_22749518-S	MGC42090	5.84723e-05	0.000560366	-1.46503
GI_8923595-S	FLJ20641	5.89278e-05	0.000563908	4.13295
GI_4504340-S	HAT1	5.89116e-05	0.000563908	2.16034
GI_13376651-S	FLJ22635	5.8966e-05	0.000563908	-2.67497
GI_42661310-S	LOC388574	5.90042e-05	0.000563908	-1.75719
GI_45356742-S	SET8	5.91179e-05	0.000564559	1.89666
GI_6006021-S	MAGOH	5.91535e-05	0.000564559	1.76571
GI_7019408-S	HIG2	5.9392e-05	0.000566445	3.77395
GI_40353772-S	BIA2	5.95404e-05	0.000567429	-2.06872
GI_42657212-S	LOC401219	5.95786e-05	0.000567429	-2.06528
GI_24307916-S	HELIC1	5.96176e-05	0.000567429	1.76656
GI_33519456-I	MAT2B	5.96641e-05	0.000567483	3.47149
GI_33695085-A	NNT	5.97201e-05	0.000567627	2.39527
GI_42660846-S	LOC388312	5.98846e-05	0.000568801	-2.01358
GI_37549332-S	LOC375299	5.9962e-05	0.000569147	-2.10387
GI_4557308-S	ALOX15B	6.01962e-05	0.000570981	-3.60639
GI_24307874-S	ZNF11B	6.02387e-05	0.000570994	-1.95205
GI_4503814-S	FUT6	6.05536e-05	0.000573587	-2.23344
GI_38505217-S	FLJ12592	6.06289e-05	0.000573909	-1.55171
GI_25777722-S	ALDH1A1	6.07403e-05	0.000574536	-5.11583
GI_38569399-S	ITPKB	6.07778e-05	0.000574536	-1.64579
GI_30151022-S	LOC348461	6.10158e-05	0.000576394	-3.12784
GI_13385593-S	CYB5-M	6.10888e-05	0.000576692	1.8141
GI_21389384-S	RHEBL1	6.11584e-05	0.000576956	2.16558
GI_24234752-I	ILF3	6.12868e-05	0.000577775	2.04067
GI_18105001-I	AP1GBP1	6.14029e-05	0.000578478	-2.44959
GI_15718674-S	ALOX5AP	6.14975e-05	0.000578977	1.58581
GI_42542401-A	B7	6.15868e-05	0.000579424	-1.76764
GI_37594438-S	ZNF175	6.16965e-05	0.000580064	-1.38138
GI_28416951-S	IMAP1	6.18644e-05	0.00058125	-1.84297
GI_4758211-S	DUSP8	6.19914e-05	0.000581459	-2.49354
GI_30795228-S	HCK	6.19702e-05	0.000581459	-3.44377
GI_7662069-S	RALGPS1A	6.20122e-05	0.000581459	-2.2757
GI_9506436-S	C21orf45	6.20842e-05	0.000581741	2.78588
GI_18201904-S	GPI	6.21523e-05	0.000581986	1.9165
GI_34147578-S	PISD	6.21962e-05	0.000582006	-1.57244
GI_21361673-S	ZCWPW1	6.2263e-05	0.000582238	-2.22889
GI_13376477-S	FLJ12078	6.24268e-05	0.000583378	-2.43627
GI_20143965-A	KIF23	6.26449e-05	0.000585022	12.8419
GI_33300650-S	LOC220929	6.27669e-05	0.000585768	-1.94922
GI_45006985-S	SCYE1	6.28242e-05	0.00058591	1.51278
GI_20559657-S	LOC201229	6.30093e-05	0.000586071	-2.16148
GI_5454069-S	SLC9A6	6.29128e-05	0.000586071	-1.39947
GI_40254469-S	SPN	6.29905e-05	0.000586071	1.96134
GI_32698967-S	FLJ36492	6.30103e-05	0.000586071	-2.84931
GI_10518496-S	DLL1	6.32642e-05	0.000586101	-2.83672
GI_7524353-S	DDAH2	6.30643e-05	0.000586101	-1.94716
GI_40255146-S	GPR155	6.31074e-05	0.000586101	-2.26581
GI_4504510-S	DNAJA1	6.3142e-05	0.000586101	1.6866
GI_40255103-S	FLJ39369	6.32348e-05	0.000586101	-2.21847
GI_34147452-S	LOC87769	6.32665e-05	0.000586101	1.79622
GI_37552699-S	KIAA1764	6.33725e-05	0.000586692	1.63612
GI_20537686-S	KIAA0694	6.34159e-05	0.000586703	-2.25111
GI_42741678-S	ATP6V0A2	6.36707e-05	0.000588668	1.95806
GI_4502374-S	BCAT2	6.37839e-05	0.000589322	2.20021
GI_19882236-S	RHPN1	6.4033e-05	0.000589927	-2.09826
GI_8670537-A	OGG1	6.3994e-05	0.000589927	1.74961
GI_21361134-S	NFKBIB	6.39608e-05	0.000589927	1.82094
GI_23510449-S	MPST	6.39859e-05	0.000589927	2.18343
GI_27734700-S	FLJ34278	6.40616e-05	0.000589927	-2.57384
GI_21396499-S	HIRIP3	6.41313e-05	0.000590178	2.01824
GI_7661935-S	SAFB2	6.44102e-05	0.000592352	-1.39285
GI_32698768-S	FLJ00058	6.44585e-05	0.000592404	-2.24328
GI_8923850-I	ZNF302	6.46932e-05	0.000594169	-2.05996
GI_34335259-S	PRIC285	6.49463e-05	0.000596099	1.57914
GI_7705743-S	CRYL1	6.52877e-05	0.000598047	-2.30652
GI_38157980-A	UBE2L6	6.52338e-05	0.000598047	1.87366
GI_29244922-S	CGI-09	6.52741e-05	0.000598047	1.63872
GI_24497439-A	IL12RB1	6.56213e-05	0.000598835	2.35994
GI_13375859-S	FLJ23342	6.54754e-05	0.000598835	-1.63869
GI_19923742-S	SQSTM1	6.54927e-05	0.000598835	-2.29618
GI_31377625-S	DUSP19	6.55383e-05	0.000598835	-2.15036
GI_33457333-S	TRIM47	6.55894e-05	0.000598835	-1.99792
GI_6912575-S	PADI4	6.56323e-05	0.000598835	-2.00018
GI_13376465-S	FLJ11722	6.61505e-05	0.000602772	-2.35921
GI_27481123-S	KIAA1078	6.61415e-05	0.000602772	-2.82126
GI_7705460-S	HSPC129	6.62478e-05	0.000603263	1.79233
GI_28872758-A	PRPF4B	6.63062e-05	0.0006034	-1.58085
GI_7705420-S	HSD17B7	6.64555e-05	0.000604363	-2.28814
GI_5729839-S	TUBGCP2	6.67168e-05	0.000606055	-1.60963
GI_38327629-A	C9orf85	6.67288e-05	0.000606055	-2.10293
GI_30061497-A	GGTL3	6.68295e-05	0.000606572	-1.96899
GI_25282468-S	RDH10	6.6944e-05	0.000607215	5.49648
GI_34147387-S	C2orf8	6.7098e-05	0.000607996	1.49036
GI_11038670-S	PTTG1IP	6.71176e-05	0.000607996	-1.56401
GI_31340617-S	PRKDC	6.7555e-05	0.00061156	1.75657
GI_34147486-A	C21orf80	6.79229e-05	0.00061449	-1.66352
GI_19743870-I	FCAR	6.80681e-05	0.000615403	-2.38167
GI_18641280-A	RFP	6.88602e-05	0.00062216	-1.50433
GI_13324681-S	FAM3A	6.89722e-05	0.000622713	-1.57907
GI_21237762-S	CD9	6.90366e-05	0.000622713	-2.05
GI_25168262-S	SGK	6.90559e-05	0.000622713	-1.97212
GI_37551886-S	LOC374898	6.93831e-05	0.000624055	-2.15416
GI_20357590-S	TAF2	6.92978e-05	0.000624055	1.7743
GI_31542679-S	FLJ12785	6.93573e-05	0.000624055	-1.57278
GI_4502352-S	BACH1	6.94079e-05	0.000624055	-1.77377
GI_11345479-S	C21orf97	6.94293e-05	0.000624055	-1.89273
GI_26051226-I	CATSPER2	6.95331e-05	0.000624584	-2.12611
GI_27499288-S	LOC283230	6.96163e-05	0.000624928	-2.32659
GI_34916017-S	LOC153684	6.97335e-05	0.000625575	-1.81561
GI_37539180-S	LOC378157	6.98437e-05	0.00062616	-2.06072
GI_41281674-I	MPPE1	6.9954e-05	0.000626745	-1.69691
GI_19923326-S	NET1	7.00603e-05	0.000627293	1.65108
GI_22538496-S	WBSCR18	7.04816e-05	0.00062993	-2.78229
GI_24307968-S	CYFIP1	7.04823e-05	0.00062993	-1.97966
GI_19528662-A	APBB3	7.04909e-05	0.00062993	-1.71144
GI_39753960-S	IQGAP3	7.05545e-05	0.000630093	2.19612
GI_41399283-A	HSPD1	7.12221e-05	0.000635647	1.68719
GI_13775598-S	SIRT1	7.13378e-05	0.000635898	-1.49727
GI_30089996-A	BAF53A	7.13418e-05	0.000635898	1.79273
GI_32698850-S	FLJ32965	7.16007e-05	0.000637797	-2.29285
GI_13375808-S	FLJ21908	7.16583e-05	0.000637901	1.66373
GI_4502630-S	CCR1	7.2074e-05	0.000641191	-3.09339
GI_42718012-A	RBBP8	7.22168e-05	0.00064205	2.82541
GI_27734952-S	FLJ38964	7.23792e-05	0.000643082	-2.46958
GI_4504450-S	RBMX	7.25075e-05	0.000643476	1.79062
GI_21614498-S	VIL2	7.25161e-05	0.000643476	1.76717
GI_4758647-S	KIF5B	7.26216e-05	0.000644001	2.34617
GI_4557800-S	NP	7.27194e-05	0.000644018	1.55576
GI_7662107-S	ARHGEF9	7.27539e-05	0.000644018	-1.52455
GI_4557492-S	CSTF2	7.27625e-05	0.000644018	1.89817
GI_20070288-S	PLEKHA3	7.30177e-05	0.000645601	1.75108
GI_42656107-S	LOC388618	7.30343e-05	0.000645601	-1.80481
GI_13775223-S	PSFL	7.31082e-05	0.000645843	-1.81005
GI_28416941-S	SNRPD1	7.32064e-05	0.000646057	1.82773
GI_23308566-S	ASRGL1	7.32254e-05	0.000646057	-2.12598
GI_4508036-S	ZNF84	7.33409e-05	0.000646666	-1.63515
GI_34594658-S	FLJ39616	7.34364e-05	0.000647097	-1.57398
GI_40255241-S	SOD1	7.35995e-05	0.000648123	1.57021
GI_41529833-S	C6orf170	7.42772e-05	0.000653677	-2.37962
GI_24430156-I	PSMC4	7.4628e-05	0.000655737	2.54249
GI_33469146-I	SLC35E2	7.45958e-05	0.000655737	-1.50477
GI_34222336-S	HT021	7.46969e-05	0.000655737	2.91424
GI_28178824-S	IDH1	7.47433e-05	0.000655737	-2.07097
GI_8850230-S	MYCBP	7.47473e-05	0.000655737	1.77974
GI_18104963-A	CAPS	7.48319e-05	0.000656066	-2.33345
GI_33469920-S	MCM6	7.49776e-05	0.00065669	2.08117
GI_30151111-S	LOC202781	7.49976e-05	0.00065669	-2.0885
GI_6005807-A	MAN1B1	7.53015e-05	0.000658279	-1.45036
GI_33589826-S	CHRNA5	7.53017e-05	0.000658279	-2.1628
GI_40255110-S	FLJ37562	7.53212e-05	0.000658279	-2.74694
GI_33589845-S	TEB4	7.54869e-05	0.000659083	-1.81231
GI_5729841-S	GLO1	7.55081e-05	0.000659083	1.98795
GI_4502078-S	AMPD3	7.55871e-05	0.000659358	-1.74766
GI_37551979-S	KIAA1883	7.57777e-05	0.000660298	-1.9981
GI_19913404-S	TOP1	7.57898e-05	0.000660298	1.72823
GI_14249309-S	MGC13053	7.60218e-05	0.000661904	-2.30164
GI_24430147-A	NUP155	7.62139e-05	0.000663161	1.87329
GI_11056053-S	TRB2	7.63606e-05	0.000663649	-2.24698
GI_32699075-S	LOC349236	7.63655e-05	0.000663649	-1.70147
GI_22202618-A	CTSL	7.65639e-05	0.000664957	-3.12772
GI_21361708-S	P15RS	7.67433e-05	0.000665696	-1.41832
GI_4502838-S	CHS1	7.67447e-05	0.000665696	2.0796
GI_42660348-S	LOC388011	7.68873e-05	0.000666516	-2.73452
GI_19923484-S	LUC7A	7.72062e-05	0.000668864	1.56592
GI_41149703-S	FGD6	7.72975e-05	0.000669237	-3.12608
GI_27502389-S	IL18	7.75704e-05	0.000671182	-2.54347
GI_7706334-S	CGI-119	7.77047e-05	0.000671607	-2.11883
GI_11056009-S	PBOV1	7.77162e-05	0.000671607	-2.36033
GI_42655861-S	KIAA0492	7.78997e-05	0.000672774	-2.70042
GI_27498308-S	LOC285745	7.80022e-05	0.000673241	-2.55192
GI_42560228-A	RBPSUH	7.83466e-05	0.000675794	1.78954
GI_31343534-I	CKLFSF4	7.85441e-05	0.000676969	-1.851
GI_7662551-S	PRO0456	7.861e-05	0.000676969	-2.6854
GI_40018632-S	IDI1	7.8629e-05	0.000676969	1.65962
GI_40807470-S	TTF2	7.87939e-05	0.000677848	-2.1995
GI_27501384-S	LOC286470	7.88286e-05	0.000677848	-2.14189
GI_31377626-S	AD24	7.90135e-05	0.000679018	1.4208
GI_20070332-S	NPEPL1	7.90994e-05	0.000679336	-1.83958
GI_17402899-S	FUBP1	7.92526e-05	0.000680231	1.79471
GI_14574567-I	AIF1	7.94766e-05	0.000680884	-9.09666
GI_42658480-S	LOC402557	7.94044e-05	0.000680884	-3.4195
GI_8923629-S	FLJ20700	7.95041e-05	0.000680884	-2.37991
GI_30148811-S	LOC348893	7.95247e-05	0.000680884	-1.96352
GI_23397426-S	SYNCRIP	7.96747e-05	0.000681749	2.01576
GI_32261315-S	FLJ14345	7.98603e-05	0.000682917	-2.13288
GI_26787961-A	AGER	7.99475e-05	0.000683229	-1.85817
GI_24797090-A	PHF2	7.99952e-05	0.000683229	-1.44812
GI_38373685-S	ACADSB	8.037e-05	0.000686008	-1.8731
GI_4505038-S	LTBR	8.06232e-05	0.000687153	-3.08706
GI_31083090-I	GOLGIN-67	8.05978e-05	0.000687153	-2.1737
GI_37655179-S	DUSP3	8.06524e-05	0.000687153	-1.80336
GI_30089938-S	GOLGA2	8.07357e-05	0.00068744	-2.1565
GI_5174422-S	C10orf7	8.10317e-05	0.000689499	1.71917
GI_8923315-S	LAX	8.10766e-05	0.000689499	1.48793
GI_7382491-S	LCP2	8.14282e-05	0.000692065	1.4926
GI_38679901-S	LOC93109	8.16039e-05	0.000693134	1.53727
GI_4758937-S	PLCB2	8.18024e-05	0.000694396	-1.73757
GI_38149990-I	SNRPB	8.21134e-05	0.000696611	1.8693
GI_9945386-S	GALNT3	8.22597e-05	0.000697426	-2.36437
GI_20070329-S	ZFYVE21	8.24919e-05	0.000698968	-1.6219
GI_27262658-S	CSF1R	8.26025e-05	0.000699261	-3.93381
GI_21237801-S	SMARCC1	8.26272e-05	0.000699261	1.48231
GI_34222193-S	FLJ10613	8.27879e-05	0.00070016	-2.26562
GI_14042967-S	SPINL	8.28341e-05	0.00070016	-1.88246
GI_8922462-S	LIMR	8.30605e-05	0.000701421	-1.55938
GI_5730086-S	TCTE1L	8.30843e-05	0.000701421	-1.47515
GI_4505054-S	LYN	8.36878e-05	0.000705878	-1.82684
GI_11024697-S	MGEA5	8.37138e-05	0.000705878	-1.51641
GI_5174388-S	ACAT2	8.40684e-05	0.000707705	1.86753
GI_32483376-A	PRDX3	8.4069e-05	0.000707705	2.2709
GI_37622900-A	DSIPI	8.40832e-05	0.000707705	-1.54865
GI_34304319-S	MRP63	8.42413e-05	0.000708606	-1.90449
GI_27436965-A	KCNAB1	8.44285e-05	0.000709751	-11.1978
GI_29893554-S	ANGPTL6	8.49209e-05	0.000712213	-2.03628
GI_22095396-S	CRELD1	8.48238e-05	0.000712213	-1.55645
GI_21396485-I	PRO1853	8.48729e-05	0.000712213	-1.81831
GI_30410791-S	PSME2	8.49264e-05	0.000712213	3.26536
GI_38569468-S	RAI16	8.50025e-05	0.000712421	-1.69526
GI_32698751-S	C20orf177	8.53587e-05	0.000714975	-2.32113
GI_38570087-S	CDC40	8.55782e-05	0.000715691	1.64932
GI_22748992-S	MGC34079	8.55954e-05	0.000715691	-2.49393
GI_15834623-S	SRPK1	8.55986e-05	0.000715691	1.87929
GI_9945385-S	GALNT2	8.58072e-05	0.000717004	1.90408
GI_11056051-S	FCGR2A	8.61605e-05	0.000718659	-3.40006
GI_21314727-S	C18orf9	8.60898e-05	0.000718659	1.96566
GI_7657235-S	IMPA2	8.61179e-05	0.000718659	-1.5478
GI_28872791-A	CDK5RAP3	8.65328e-05	0.000721332	-1.60529
GI_42656995-S	LOC201725	8.68231e-05	0.000723318	2.59263
GI_24475870-S	GPR114	8.70157e-05	0.000724488	3.54688
GI_20149512-S	CHC1	8.71546e-05	0.00072521	2.04737
GI_22547113-A	MRPL10	8.74174e-05	0.000726908	1.62902
GI_4504444-A	HNRPA1	8.74633e-05	0.000726908	1.6481
GI_11024685-S	FLJ10637	8.76507e-05	0.000727013	1.86879
GI_6453817-S	KIF22	8.76516e-05	0.000727013	1.6852
GI_37550488-S	MGC11349	8.76759e-05	0.000727013	-1.75949
GI_40807467-S	TOMM34	8.77081e-05	0.000727013	1.50219
GI_11096339-S	C3orf4	8.77707e-05	0.000727013	1.9369
GI_5597012-S	CLN2	8.78047e-05	0.000727013	-1.66669
GI_8923658-S	FKBP14	8.78702e-05	0.000727013	-2.47762
GI_18765737-A	SMG1	8.78945e-05	0.000727013	-2.00763
GI_16905512-S	RPLP2	8.87492e-05	0.000733646	-1.44889
GI_4503128-S	CTNNAL1	8.89417e-05	0.0007348	3.5283
GI_37564256-S	KIAA0930	8.91591e-05	0.000736158	-1.97039
GI_10835009-S	CTNND1	8.93267e-05	0.000736904	-2.5062
GI_18490986-S	C1orf33	8.93555e-05	0.000736904	-1.92321
GI_37552549-S	KIAA1683	8.96877e-05	0.000737892	-1.78387
GI_41281953-S	GNPDA1	8.95847e-05	0.000737892	-1.75408
GI_29570778-A	DNCL2A	8.959e-05	0.000737892	1.98731
GI_31377534-S	LOC91966	8.96861e-05	0.000737892	1.5456
GI_27498696-S	LOC202754	8.97866e-05	0.000738269	-1.67918
GI_22265328-S	CRADD	9.01945e-05	0.00074089	1.71639
GI_23199977-A	WIG1	9.0212e-05	0.00074089	-1.85641
GI_19923589-S	FLJ21657	9.03191e-05	0.000741332	-2.31681
GI_13899331-S	DKFZP434B044	9.04022e-05	0.000741576	-2.00057
GI_32401415-S	FLJ12760	9.09777e-05	0.000745636	-1.87929
GI_42558255-S	LOC147727	9.10172e-05	0.000745636	-1.55279
GI_29570792-A	CSNK2A1	9.11087e-05	0.000745636	2.00307
GI_4885062-S	ALDOC	9.11119e-05	0.000745636	2.75911
GI_22062022-S	KIAA0033	9.12299e-05	0.000746163	-1.4096
GI_5453713-S	LIM	9.14958e-05	0.000747898	-2.11263
GI_31343610-S	FLJ35119	9.16098e-05	0.000748389	-2.58136
GI_21362101-S	FLJ13576	9.17426e-05	0.000749034	-1.67901
GI_21361584-S	KIAA0992	9.20225e-05	0.000749545	-2.04356
GI_25777697-A	TRIM39	9.20458e-05	0.000749545	-1.4952
GI_4506752-S	RUVBL1	9.20465e-05	0.000749545	2.13521
GI_27501445-S	DENR	9.20549e-05	0.000749545	1.41433
GI_7661791-S	HSPC133	9.2075e-05	0.000749545	1.8066
GI_14702161-A	CYLN2	9.22657e-05	0.000750538	-2.017
GI_7661813-S	HSPC157	9.2305e-05	0.000750538	-1.4655
GI_13129061-S	LENG5	9.24642e-05	0.00075103	-1.43584
GI_11497005-A	ADAM17	9.25304e-05	0.00075103	-1.71931
GI_20544181-S	WDR13	9.25653e-05	0.00075103	-1.44139
GI_4758301-S	ERH	9.25817e-05	0.00075103	1.66055
GI_31543411-S	PLEKHF1	9.27805e-05	0.00075145	1.84816
GI_10835168-S	SLC11A2	9.27727e-05	0.00075145	-2.19512
GI_5730042-S	SLC12A7	9.27956e-05	0.00075145	-1.68102
GI_7662439-S	KIAA1001	9.28732e-05	0.00075164	-1.86578
GI_42661075-S	LOC388325	9.33766e-05	0.000755274	-2.1926
GI_30474872-A	RASSF4	9.34407e-05	0.000755353	-2.17003
GI_40556362-S	NT5C3	9.35333e-05	0.000755662	1.45452
GI_27477777-S	LOC285127	9.37134e-05	0.000756677	-2.30934
GI_8923919-S	H2AFY2	9.38365e-05	0.000757231	-1.65628
GI_36951011-S	GPR1	9.38974e-05	0.000757283	-2.1446
GI_42659267-S	LOC401552	9.41021e-05	0.000758493	-2.23294
GI_25777703-A	ZNF398	9.4162e-05	0.000758536	-1.56054
GI_21361744-S	STRBP	9.42897e-05	0.000759125	1.74379
GI_27485351-S	LOC90321	9.44108e-05	0.000759659	-1.38582
GI_28376645-S	HMG1L10	9.46354e-05	0.000761026	1.54691
GI_28372532-S	MGC23909	9.48138e-05	0.000762009	2.33487
GI_34734074-A	SLC22A18	9.48673e-05	0.000762009	-1.85031
GI_11545760-S	KCNK12	9.52733e-05	0.000764828	2.19084
GI_23943855-S	SIGLEC9	9.578e-05	0.000767464	-2.77427
GI_29747360-S	LOC342405	9.57419e-05	0.000767464	1.90469
GI_31542324-S	CROT	9.57733e-05	0.000767464	-1.62072
GI_21362043-S	C9orf89	9.58225e-05	0.000767464	-1.50479
GI_42794609-S	RNH	9.61516e-05	0.000769656	-1.57773
GI_4506788-S	SAT	9.62442e-05	0.000769954	-1.75921
GI_39725675-S	DOC-1R	9.65224e-05	0.000771735	1.83342
GI_4506456-S	RCN2	9.66727e-05	0.000772492	1.6537
GI_37547252-S	LOC159176	9.67294e-05	0.000772501	-2.55685
GI_21735591-A	PDCD2	9.68239e-05	0.000772779	2.0513
GI_20149601-S	NT5C2	9.68908e-05	0.000772779	-1.92084
GI_35493951-A	UBE3B	9.6931e-05	0.000772779	-1.43551
GI_40255004-S	PLXDC2	9.71283e-05	0.000773614	-2.20472
GI_5803108-S	OS-9	9.71496e-05	0.000773614	-1.56314
GI_31542262-S	C20orf59	9.72028e-05	0.000773614	-2.27091
GI_27478776-S	LOC286126	9.72719e-05	0.000773721	-2.16886
GI_23510439-S	TNFSF10	9.77084e-05	0.000776622	1.8243
GI_33589860-S	RAB31	9.77484e-05	0.000776622	-3.15723
GI_7019542-S	STK39	9.79482e-05	0.000777764	1.95525
GI_31982879-S	HMGB1	9.80311e-05	0.000777979	1.6904
GI_4503532-S	EIF4B	9.83033e-05	0.000779693	1.62788
GI_22165421-S	AQP3	9.83989e-05	0.000780006	-1.60167
GI_31341824-S	MGC45556	9.93228e-05	0.000786392	-1.79113
GI_20336255-I	PIP5K2B	9.92854e-05	0.000786392	-1.97819
GI_4758515-S	HDGF	9.93742e-05	0.000786392	1.45049
GI_29733581-S	KIAA1332	9.94781e-05	0.000786766	-1.47538
GI_9624987-S	FLJ11267	9.97029e-05	0.000788095	-2.01429
GI_14249455-S	ZNF514	9.98253e-05	0.000788614	-1.93479
GI_42660139-S	LOC387902	9.99144e-05	0.00078887	1.74873
GI_5174408-S	CD2BP2	9.99735e-05	0.000788888	1.71246
GI_13540544-S	ZBP1	0.000100398	0.000791787	1.50433
GI_12056481-S	ZNF235	0.000100751	0.000793936	-1.53779
GI_45269154-S	SEPHS1	0.000100785	0.000793936	2.27458
GI_40255042-S	GLB1L	0.000100984	0.000794249	-1.91701
GI_31377621-S	DEDD2	0.000100912	0.000794249	-1.44664
GI_19923934-S	LOC112869	0.000101007	0.000794249	-1.39952
GI_22547188-A	SHMT1	0.000101053	0.000794249	2.43012
GI_45545436-I	CLYBL	0.000101513	0.000797415	-1.50868
GI_5032030-S	RBM5	0.000101691	0.000798363	-1.53252
GI_38149917-I	SNRPB2	0.000101828	0.000798982	1.59743
GI_21327711-S	NAP1L4	0.000102573	0.000804286	1.55793
GI_16357499-S	CDC5L	0.000102619	0.000804286	1.65305
GI_31342341-S	NEK8	0.000103147	0.000807962	-1.80123
GI_27734690-S	FLJ34047	0.000103269	0.000808467	-2.50482
GI_28872747-S	HIST3H2A	0.000103511	0.000809901	2.64789
GI_27886643-A	CDC2	0.000103609	0.000810212	24.9801
GI_19923558-S	C11orf30	0.000103811	0.000811338	-1.4555
GI_37550602-S	LOC200916	0.000103877	0.000811399	1.72825
GI_31377537-S	LOC151194	0.000104216	0.000813586	-2.10854
GI_37538348-S	LOC155340	0.000104426	0.000814342	-2.61488
GI_4758679-S	LLGL2	0.00010443	0.000814342	-1.57788
GI_4557560-S	EPHX1	0.000104942	0.000817874	-2.45025
GI_28416426-I	VIK	0.000105074	0.000818449	-1.4245
GI_13699869-S	MTHFD2	0.000105177	0.00081879	1.90277
GI_26051249-A	TNFSF13	0.000105378	0.000819897	-3.28554
GI_21328445-S	LIPE	0.000105478	0.000820214	1.65369
GI_23312365-S	TNFRSF1B	0.000105614	0.000820813	1.85598
GI_34452689-S	RGS16	0.000105998	0.000821043	5.17754
GI_42734374-S	KIAA1977	0.000105831	0.000821043	-2.12148
GI_40217627-S	LOC283970	0.000105854	0.000821043	-2.39445
GI_29738101-S	LOC339192	0.00010593	0.000821043	-2.65924
GI_21614495-S	VAV3	0.000105964	0.000821043	-1.8699
GI_38327525-A	CPM	0.000105991	0.000821043	-2.1582
GI_19923246-S	CRY1	0.000106161	0.000821496	1.47033
GI_27597089-S	SUPT6H	0.000106175	0.000821496	-1.43182
GI_18378730-S	BBX	0.000106537	0.000823443	-1.36358
GI_4507456-S	TFRC	0.000106545	0.000823443	1.87918
GI_41150483-S	LOC388272	0.000106776	0.000823851	4.76488
GI_30260191-I	ATPIF1	0.000106755	0.000823851	-1.55311
GI_8923679-S	PLEKHB2	0.000106761	0.000823851	-1.56226
GI_7705764-S	CGI-48	0.000107041	0.000825442	1.65416
GI_13376028-S	ACBD4	0.000107338	0.000826812	-2.01293
GI_34222317-S	CP110	0.000107308	0.000826812	1.65131
GI_27886649-I	KCNH6	0.000107527	0.000827813	-1.91322
GI_5174744-S	UQCRH	0.000107761	0.00082915	1.55415
GI_44662837-S	AMT	0.000107927	0.000829969	-2.40661
GI_40254885-S	CXorf9	0.000108207	0.000831658	1.82066
GI_22095339-S	KCNJ2	0.000108277	0.000831739	-3.26439
GI_4506412-S	RAP1A	0.000108561	0.000833457	1.89608
GI_34013512-S	LSM2	0.000108772	0.000834426	1.96638
GI_4506794-S	SCA2	0.000108807	0.000834426	-1.39019
GI_41327157-S	ARHGAP4	0.000109131	0.000836353	-1.7068
GI_34147657-S	DDIT3	0.000109178	0.000836353	-1.75254
GI_37059744-S	FLJ10407	0.000109397	0.000837213	2.32971
GI_33356178-S	TTF1	0.000109434	0.000837213	1.43759
GI_7705329-S	COPS7A	0.000109472	0.000837213	-1.50009
GI_42657510-S	LOC401232	0.00010982	0.000838488	-1.55173
GI_33859792-S	MGC35261	0.000109706	0.000838488	-1.98521
GI_21314631-S	SLC1A4	0.000109847	0.000838488	2.92489
GI_42794764-A	MAP3K3	0.000109884	0.000838488	-1.87191
GI_45006969-S	DR1	0.00010994	0.000838488	2.24373
GI_11761614-A	PC	0.000110122	0.000839088	-2.18304
GI_33946268-S	WASL	0.000110177	0.000839088	-1.45692
GI_17986251-I	SP110	0.0001102	0.000839088	1.3946
GI_34222126-S	MGC17330	0.000110423	0.000840326	-1.78061
GI_29029547-I	INADL	0.000110564	0.000840941	-2.78749
GI_40018637-S	C21orf25	0.000110738	0.000841802	-1.96332
GI_18426910-S	PTPNS1	0.000111117	0.000843845	-3.13289
GI_40316934-S	ALS2	0.000111128	0.000843845	-1.47886
GI_19923555-S	AD-020	0.000111226	0.000844126	-1.42168
GI_14141180-S	FADS2	0.000111426	0.000844724	2.59001
GI_21389584-S	MGC32104	0.000111408	0.000844724	-1.54755
GI_31742486-S	KIF3B	0.000111708	0.000846399	1.5313
GI_6806888-S	HSF2	0.000112303	0.00085044	-1.46031
GI_19923908-S	LOC92305	0.000112452	0.00085111	-1.51582
GI_20562142-S	KIAA1977	0.000112538	0.000851292	-1.78564
GI_7706177-S	LOC51326	0.000112649	0.000851669	-1.77371
GI_8923085-S	ZNF562	0.000113164	0.000855101	-1.59082
GI_22027483-S	CMAS	0.000113457	0.000856848	1.55594
GI_41152252-S	GLI4	0.000113678	0.000857834	-1.47337
GI_27477108-S	ITCH	0.000113711	0.000857834	-2.53405
GI_16950590-A	MRPS12	0.000113912	0.000858881	1.59309
GI_5922002-A	DYRK2	0.000114035	0.000859342	-1.99607
GI_22748772-S	ZNF440	0.000114587	0.000863039	-2.49641
GI_18543372-S	MMP17	0.000114859	0.000864619	-2.30472
GI_27894329-S	IL1A	0.000115091	0.000865895	3.89594
GI_37538197-S	KIAA1228	0.0001152	0.000866241	-1.39289
GI_21389518-S	ADHFE1	0.000115302	0.000866545	-1.54402
GI_18641365-A	PTPRC	0.000115735	0.000869327	2.15319
GI_29743852-S	PRMT3	0.000116023	0.00087061	1.47764
GI_38093640-S	DKFZP566G1424	0.000116031	0.00087061	-1.60657
GI_9945319-S	CCNL1	0.000116212	0.000871498	-1.41211
GI_37537719-S	CHSY1	0.000116397	0.000871886	1.40495
GI_42764686-A	DUSP6	0.000116407	0.000871886	-2.22692
GI_13259504-S	RBBP7	0.000116452	0.000871886	1.65333
GI_39812034-S	ARRB2	0.000117109	0.00087633	-1.52951
GI_8922572-S	FLJ10652	0.000117609	0.000879602	-1.4662
GI_38158029-S	SFRS6	0.000117896	0.00088087	-1.49613
GI_14249531-S	ZNF587	0.000117906	0.00088087	-2.24502
GI_19743888-I	TADA2L	0.000118162	0.000882309	2.17623
GI_16554581-S	COL5A3	0.000118656	0.000885521	2.43432
GI_4502326-S	AUH	0.000118912	0.000886893	2.1913
GI_21536438-A	FBXL5	0.000118967	0.000886893	-1.55367
GI_42658639-S	LCHN	0.000119548	0.000890088	-1.4027
GI_44680150-S	CRI1	0.000119649	0.000890088	1.72873
GI_42658564-S	LOC402578	0.000119655	0.000890088	1.89274
GI_8922870-S	FLJ11106	0.000119713	0.000890088	-2.19785
GI_41406065-I	H2AV	0.000119716	0.000890088	1.73719
GI_11038673-I	CD79B	0.000119922	0.000891144	3.24265
GI_38373691-S	H3F3B	0.00012004	0.000891308	-1.62724
GI_41393589-S	ASK	0.00012012	0.000891308	-2.55461
GI_4758877-S	PAFAH2	0.000120137	0.000891308	-2.31356
GI_40217845-S	XPOT	0.000120521	0.000893473	2.2103
GI_14110430-A	HNRPC	0.000120574	0.000893473	1.56489
GI_19743893-I	TADA3L	0.000120621	0.000893473	-2.65536
GI_24497446-A	NUP50	0.000120815	0.000894427	1.96143
GI_4885656-S	XRCC2	0.000120998	0.000895305	-2.2725
GI_34335229-A	CARD9	0.000121067	0.000895342	-2.49035
GI_39780551-S	FLJ10305	0.000121235	0.000895454	-1.66838
GI_27545327-A	LRRC2	0.00012126	0.000895454	-2.58994
GI_40317630-S	ZHX3	0.000121334	0.000895454	-1.68065
GI_39812204-S	KIAA0999	0.000121369	0.000895454	-1.43043
GI_16933538-A	GLMN	0.000121458	0.000895454	1.47124
GI_19923159-S	SNAPC1	0.000121469	0.000895454	-2.86564
GI_9910257-S	C14orf124	0.000121637	0.00089622	-1.56553
GI_5453841-S	PA2G4	0.000121995	0.000898378	1.5808
GI_5729771-S	CLN5	0.000122182	0.000898905	-1.47476
GI_7662313-S	ZNF432	0.00012224	0.000898905	-1.52736
GI_12383052-S	TULP4	0.000122292	0.000898905	-1.55129
GI_24431962-S	CD5	0.000122325	0.000898905	1.47997
GI_23503286-S	FLJ90396	0.000122516	0.000899832	-1.66997
GI_17505233-A	NUSAP1	0.000122697	0.000900688	9.98328
GI_23308728-A	ZNF268	0.000122841	0.000901263	-1.64975
GI_19923854-S	SYAP1	0.000122927	0.000901421	-2.10211
GI_14249585-S	FLJ14888	0.000123119	0.000902355	-1.79088
GI_32261292-S	P14	0.000123303	0.000902841	1.81891
GI_21735600-S	MRPL19	0.000123316	0.000902841	2.12062
GI_13376672-S	FLJ12409	0.000123408	0.000903042	-2.83575
GI_24475891-S	CSPG6	0.000123698	0.000904687	1.63732
GI_13129093-S	MGC5509	0.000124314	0.000908712	1.8113
GI_9257196-I	BAIAP2	0.000124773	0.000910273	-2.39373
GI_28916695-A	GTF2IRD2	0.000124659	0.000910273	-2.06258
GI_14150079-S	MGC4767	0.000124765	0.000910273	1.65484
GI_42656961-S	KIAA1109	0.000124789	0.000910273	-1.38861
GI_7705906-S	DHRS10	0.000125195	0.00091137	-4.10291
GI_14211892-S	CYorf15B	0.000125053	0.00091137	-2.0555
GI_10862696-S	ACVR2	0.000125202	0.00091137	-2.01538
GI_4506006-S	PPP1CC	0.000125198	0.00091137	1.57857
GI_24586662-S	DIP13B	0.000125425	0.000912515	-1.56066
GI_8923484-S	FLJ20516	0.00012552	0.000912729	2.97113
GI_14249707-A	MGC15875	0.000125696	0.000913529	-1.57689
GI_19923898-S	LOC90799	0.000125907	0.000914588	-1.53198
GI_42662303-S	LOC400856	0.000126739	0.000919484	-2.26727
GI_20336745-I	H2AFY	0.00012677	0.000919484	-2.43328
GI_24308523-S	TMEM9	0.00012678	0.000919484	-1.46221
GI_20149508-S	BUB1B	0.000127031	0.000920555	14.9958
GI_13376551-S	FLJ14346	0.00012706	0.000920555	-2.16919
GI_5902039-S	RABL2B	0.000127447	0.000922618	-1.64092
GI_31542866-S	RRAGC	0.000127506	0.000922618	-1.46517
GI_4758149-S	DFFB	0.000127544	0.000922618	-1.67869
GI_34222204-S	AEBP2	0.000127821	0.000924144	1.49126
GI_13435396-I	PHF1	0.000128233	0.00092664	-1.629
GI_21314760-S	SLC35B4	0.000128568	0.000928577	-1.4274
GI_34222319-S	KIAA0063	0.000128908	0.000930552	1.52748
GI_34328936-S	CD63	0.000129122	0.000931494	-2.13318
GI_31542755-S	FLJ30002	0.000129189	0.000931494	2.93248
GI_42661184-S	KIAA0924	0.00012924	0.000931494	-2.1367
GI_4505696-S	SLC26A4	0.000129406	0.000932207	-2.096
GI_40786533-S	LOC375133	0.000129501	0.000932407	-2.3635
GI_32880194-S	M-RIP	0.000129879	0.000934647	1.52408
GI_23510444-S	TNFSF15	0.00013012	0.000935835	-2.47646
GI_8922676-S	FLJ10803	0.000130179	0.000935835	-2.38477
GI_4557498-A	CTBP2	0.000130292	0.000936159	-2.41692
GI_38201658-A	ING3	0.000130456	0.000936858	2.1464
GI_21495177-S	DKFZp727G131	0.000130609	0.00093747	-2.30554
GI_31340688-S	GATS	0.000130722	0.000937796	-1.64954
GI_13376161-S	CT120	0.000130927	0.000938783	3.88487
GI_17402894-A	RAD51C	0.000131092	0.000939483	2.01978
GI_21361620-S	PGM1	0.000131504	0.000941946	2.00857
GI_4503970-S	GDI1	0.000131878	0.000944028	-1.53928
GI_42476016-S	FLJ23751	0.00013193	0.000944028	-1.52901
GI_21361162-S	GGCX	0.000132265	0.000945937	-1.74096
GI_38045951-S	ZNF14	0.000132354	0.000946088	-2.40427
GI_5453765-S	NELL2	0.00013254	0.000946932	-1.75459
GI_17975596-S	SELM	0.000132947	0.000949346	-2.14234
GI_42544227-S	TNFRSF10D	0.000133244	0.000949358	-1.89384
GI_34147321-S	SMPDL3A	0.000133358	0.000949358	-5.75855
GI_23238233-A	MS4A6A	0.000133256	0.000949358	-10.1673
GI_27500805-S	LOC126167	0.000133084	0.000949358	-3.11388
GI_42660190-S	LOC387933	0.000133153	0.000949358	1.76508
GI_37545911-S	DKFZP434I1735	0.000133315	0.000949358	-2.36431
GI_21735610-S	MRPL44	0.000133629	0.0009508	1.70029
GI_31341423-S	AP1S3	0.000133729	0.000950956	-2.51341
GI_40255279-S	LOC116228	0.000133788	0.000950956	1.90654
GI_23397428-S	GA17	0.000133915	0.000951372	2.15621
GI_38195085-S	LOC63929	0.000134006	0.000951533	-1.70756
GI_19913417-S	ATP6V0A1	0.00013409	0.00095164	-1.99347
GI_18765691-S	LAMC3	0.000134784	0.000956076	-2.07466
GI_4503512-S	EIF3S2	0.000134882	0.000956287	1.56778
GI_34222218-S	CBLB	0.000135235	0.000958301	1.59381
GI_37550304-S	LOC345645	0.000135634	0.000960146	2.19464
GI_30794245-S	LOC90736	0.000135628	0.000960146	-1.68609
GI_24308108-S	DKFZP564D116	0.000135752	0.000960496	2.29482
GI_37552185-S	LOC375506	0.000135906	0.000961097	-2.33514
GI_45439320-S	PPID	0.000136198	0.00096267	1.82824
GI_31317251-I	ANKFY1	0.000136758	0.000966137	-2.21357
GI_37549400-S	LOC344178	0.000136929	0.000966851	2.16393
GI_40255138-S	MGC25181	0.000137026	0.000967046	-1.54796
GI_21389378-S	FLJ32942	0.000137218	0.00096791	1.88027
GI_4557616-S	GAS6	0.000137452	0.000969071	-1.98152
GI_34147448-S	RTN4IP1	0.000137548	0.000969254	1.98434
GI_7661827-S	COMMD9	0.000137931	0.000970729	-1.61597
GI_39930348-S	KIAA0746	0.00013801	0.000970729	1.67518
GI_37622354-S	BLZF1	0.000138035	0.000970729	-2.5926
GI_29826283-A	PPM1G	0.000138037	0.000970729	1.66441
GI_14589955-S	POLR2K	0.000138515	0.000973348	1.7459
GI_29740242-S	LOC145853	0.000138549	0.000973348	-1.61752
GI_40255150-S	ZNF550	0.00013866	0.000973631	-1.80176
GI_20070304-S	MDS031	0.000138936	0.000975077	1.64799
GI_4758315-S	ETV5	0.000139164	0.000976182	-5.15735
GI_24430145-S	NUP153	0.000139717	0.00097957	1.55552
GI_26667179-A	CAMK2D	0.000140091	0.0009817	1.70008
GI_4504010-S	GCLM	0.000140642	0.000985064	2.10946
GI_4504038-S	GNA15	0.000141674	0.000991787	2.06021
GI_37545986-S	C14orf109	0.000142265	0.000995176	-1.69332
GI_37541916-S	KIAA1033	0.000142301	0.000995176	-1.45856
GI_34222212-S	EVER1	0.000142507	0.000996113	-1.42462
GI_20336245-S	PCSK5	0.000142655	0.000996651	-3.61656
GI_25952070-I	ABCC13	0.000142821	0.000997306	-2.58187
GI_42659994-S	LOC400092	0.000143271	0.00099995	-1.96939
GI_32130534-S	CKLFSF6	0.000143352	0.00100001	1.9122
GI_38348383-S	FLJ35093	0.000143561	0.00100078	-2.46614
GI_38348261-S	FLJ26016	0.00014366	0.00100078	-1.79118
GI_20127147-S	ZNF451	0.000143678	0.00100078	-1.45122
GI_21396481-S	HIST1H2AC	0.000144214	0.00100339	1.77066
GI_23821022-A	IL4I1	0.000144154	0.00100339	-2.3724
GI_13376659-S	FLJ21106	0.000144269	0.00100339	-1.80863
[truncated: 4,040 more rows]
