# Supplementary material for: Highly interconnected genes in disease-specific networks are enriched for disease-associated polymorphisms
Source: Genome Biol. 2012 Jun 15;13(6):R46. doi: 10.1186/gb-2012-13-6-r46 (PMC3446318; doi:10.1186/gb-2012-13-6-r46)
Supplement: Additional file 5 — Additional Table 3 - all disease-associated SNPs in the SAR SuM. [file gb-2012-13-6-r46-S5.XLSX]

## Sheet: Sheet1
Additional Table 3: All disease-associated SNPs in the SAR SuM
Gene	SNP NFBC	Chr	Pos SNP	Gene Start	Gene End	Core
ARNT	rs6427433	1	150837725	150782186	150849213
ALK	rs7419604	2	29672707	29415640	30144432
RBM5	rs2624826	3	50130472	50126341	50156454
RBM5	rs2856238	3	50133195	50126341	50156454
IL21	rs6827756	4	123542016	123533783	123542224
FGF2	rs17005786	4	123749876	123747863	123819390	X
FGF2	rs7667439	4	123751416	123747863	123819390	X
FGF2	rs7690352	4	123752681	123747863	123819390	X
FGF2	rs11098659	4	123753633	123747863	123819390	X
FGF2	rs7673567	4	123763589	123747863	123819390	X
FGF2	rs4833829	4	123779946	123747863	123819390	X
FGF2	rs11725823	4	123783390	123747863	123819390	X
FGF2	rs6818415	4	123795619	123747863	123819390	X
FGF2	rs9790783	4	123796664	123747863	123819390	X
FGF2	rs4833832	4	123814232	123747863	123819390	X
CAMK2A	rs959059	5	149630732	149599054	149669854
MAPK8	rs10458721	10	49575553	49514698	49647403	X
MAPK8	rs11101430	10	49577109	49514698	49647403	X
MAPK8	rs10857619	10	49577319	49514698	49647403	X
MAPK8	rs10857620	10	49578351	49514698	49647403	X
MAPK8	rs7924148	10	49579171	49514698	49647403	X
MAPK8	rs7922132	10	49579965	49514698	49647403	X
MAPK8	rs7897333	10	49580216	49514698	49647403	X
MAPK8	rs12768309	10	49586391	49514698	49647403	X
MAPK8	rs10508906	10	49601155	49514698	49647403	X
ITPR2	rs10771293	12	26735185	26488285	26986131
ARHGEF7	rs9549850	13	111827123	111766906	111958084
ARHGEF7	rs4907499	13	111827429	111766906	111958084
ARHGEF7	rs7986274	13	111828219	111766906	111958084
ARHGEF7	rs7991981	13	111832084	111766906	111958084
ARHGEF7	rs893209	13	111832508	111766906	111958084
PRKCA	rs1014235	17	64656885	64298926	64806862
PRKCA	rs17776227	17	64698041	64298926	64806862
PRKCA	rs11868981	17	64724190	64298926	64806862
