# Supplementary material for: Highly interconnected genes in disease-specific networks are enriched for disease-associated polymorphisms
Source: Genome Biol. 2012 Jun 15;13(6):R46. doi: 10.1186/gb-2012-13-6-r46 (PMC3446318; doi:10.1186/gb-2012-13-6-r46)
Supplement: Additional file 7 — Additional Table 4 - differentially expressed genes in Th2 polarized cells following FGF2 knockdown. [file gb-2012-13-6-r46-S7.XLS]

## Sheet: Sheet1
Additional Table 4: Differentially expressed genes in Th2-polarized cells following FGF2-knockdown
SYMBOL	ENTREZ	logFC	AveExpr	t	P.Value
TMEM40	55287	0.48	3.91	4.29	0.0012
ZNF684	127396	0.48	4.91	3.92	0.0023
SHD	56961	-0.42	6.2	-3.53	0.0046
CRLF1	9244	0.4	4.73	3.39	0.0058
C15orf29	79768	0.36	5.11	3.29	0.007
THAP2	83591	0.36	4.99	3.23	0.0078
PUS10	150962	0.49	4.13	3.2	0.0082
OR2M7	391196	-1.29	3.74	-3.19	0.0084
QKI	9444	0.7	4.49	3.17	0.0087
TAF4	6874	0.23	8.09	3.14	0.0091
CXCL16	58191	-0.38	5.53	-3.13	0.0093
ROPN1L	83853	-0.47	4.6	-3	0.0119
LRRC6	23639	-0.49	4.38	-2.96	0.0127
ARGFX	503582	-0.69	4.12	-2.94	0.0132
C9orf5	23731	0.3	5.77	2.93	0.0133
RWDD4	201965	0.37	5.48	2.85	0.0154
DPT	1805	-0.34	4.73	-2.84	0.0159
ZNF565	147929	0.33	5.71	2.83	0.016
FAM69A	388650	0.27	4.65	2.81	0.0167
RNF38	152006	0.31	5.24	2.81	0.0167
SLC25A41	284427	0.85	3.74	2.79	0.0173
TAL2	6887	0.25	4.82	2.78	0.0175
ARL13B	200894	0.34	5.36	2.77	0.0178
HSF4	3299	0.67	3.77	2.77	0.0179
B3GNT2	10678	0.28	6.8	2.76	0.0182
UBE2G1	7326	0.28	8.74	2.75	0.0185
CDH5	1003	-0.42	4.61	-2.74	0.0189
MCM9	254394	0.57	5.68	2.72	0.0197
PKD2L1	9033	0.36	3.9	2.7	0.0204
ENTPD2	954	0.67	4.26	2.69	0.0205
POLH	5429	0.62	4.35	2.69	0.0207
KIAA0556	23247	0.37	4.99	2.68	0.0211
GH2	2689	-0.36	5.07	-2.67	0.0214
C6orf204	387119	-0.36	4.68	-2.67	0.0215
DEFB4A	1673	-0.28	4.81	-2.66	0.0217
RBM14	10432	0.73	6.58	2.63	0.0229
SLC16A9	220963	0.79	3.87	2.63	0.0232
DLG4	1742	-0.5	4.66	-2.62	0.0235
HS1BP3	64342	-0.55	4.28	-2.61	0.0237
LRRC1	55227	0.29	5.08	2.59	0.0245
H1FNT	341567	-0.46	4.93	-2.59	0.0247
MEFV	4210	-0.6	6.29	-2.59	0.0249
LARP1B	55132	0.43	4.17	2.58	0.0254
DCT	1638	0.42	4.01	2.56	0.0262
COX6B2	125965	-0.5	3.81	-2.55	0.0266
PDIK1L	149420	0.26	5.22	2.54	0.0271
DERL3	91319	-0.44	4.17	-2.54	0.0272
SBK2	646643	0.28	5.35	2.53	0.0277
SLC25A16	8034	0.19	7.39	2.53	0.0278
USP7	7874	0.34	6.74	2.52	0.028
KRTAP5-5	439915	-0.45	4.27	-2.52	0.0281
ACE	1636	-0.24	5.5	-2.52	0.0281
RAP2B	5912	0.36	4.44	2.51	0.0286
TAT	6898	-0.45	4.54	-2.5	0.0289
MARS2	92935	0.27	5.04	2.5	0.029
OTOF	9381	-0.2	9.06	-2.5	0.029
C1QTNF3	114899	0.58	3.73	2.5	0.0291
SLC22A5	6584	0.27	6.74	2.48	0.0301
CUL2	8453	0.27	6.9	2.48	0.0302
KIF21A	55605	0.42	5.55	2.47	0.0305
SERPINA3	12	-0.34	4.73	-2.47	0.031
LATS1	9113	0.39	4.89	2.46	0.031
INTS6	26512	0.34	4.16	2.46	0.0311
C5orf44	80006	0.24	6.35	2.46	0.0313
CCNT2	905	0.29	6.39	2.46	0.0315
SYNGR1	9145	0.79	3.7	2.45	0.0317
NFKB1	4790	0.25	12.06	2.44	0.0322
SCYL2	55681	0.36	3.99	2.4	0.0345
ENTPD7	57089	0.42	4.24	2.39	0.0353
ESRP2	80004	0.39	4.17	2.38	0.0359
CES4A	283848	0.39	4.53	2.38	0.0359
TNRC18	84629	-0.38	4.73	-2.38	0.0361
KRT3	3850	-0.29	6.34	-2.38	0.0363
CNTF	1270	-0.33	4.97	-2.37	0.0367
C11orf49	79096	-0.28	6.34	-2.37	0.0368
USP25	29761	0.25	6.14	2.36	0.0371
BCL2L13	23786	0.21	9.15	2.36	0.0375
ATMIN	23300	0.23	6.13	2.36	0.0377
CLEC4M	10332	-0.42	3.97	-2.35	0.0382
SLC39A10	57181	0.28	6.07	2.35	0.0383
ATG9A	79065	-0.25	6.38	-2.35	0.0383
RCOR1	23186	0.2	8.6	2.35	0.0384
SELT	51714	0.23	6.09	2.34	0.0384
METTL10	399818	0.37	3.94	2.33	0.0392
CNST	163882	0.27	5.48	2.33	0.0394
VPRBP	9730	0.33	6.31	2.33	0.0395
USP10	9100	0.19	10.43	2.33	0.0395
PEX11A	8800	0.2	5.55	2.33	0.0397
PRDM4	11108	0.19	8.36	2.33	0.0398
NKAPL	222698	-0.34	5.97	-2.32	0.0399
RNF2	6045	0.2	6.48	2.32	0.0402
METTL9	51108	0.36	4.79	2.32	0.0403
DUSP8	1850	0.2	5.73	2.32	0.0403
ST7L	54879	0.21	5.88	2.31	0.0405
ZNF280D	54816	0.19	6.46	2.31	0.0408
F8	2157	-0.38	4.73	-2.31	0.0408
RUNDC1	146923	0.24	6.69	2.31	0.0408
KLHDC5	57542	0.39	5.73	2.31	0.041
KLHL33	123103	-0.29	4.76	-2.31	0.041
MAFB	9935	1.35	3.67	2.31	0.0411
P4HA1	5033	0.24	8.72	2.31	0.0411
RRP15	51018	0.29	6.26	2.3	0.0413
ZZZ3	26009	0.19	8.88	2.3	0.0415
MBLAC1	255374	-0.21	7.37	-2.3	0.0416
SECISBP2L	9728	-0.31	5.65	-2.3	0.0419
SPOCK2	9806	-0.39	7.93	-2.29	0.042
AAK1	22848	-0.33	7.17	-2.29	0.0421
FLVCR2	55640	0.5	6.04	2.29	0.0422
C4orf29	80167	0.21	6.88	2.29	0.0423
KCNK15	60598	-0.3	9.32	-2.28	0.0431
ALPPL2	251	-0.26	7.94	-2.28	0.0431
PLEKHA3	65977	0.2	8.22	2.28	0.0432
SAMD11	148398	-0.23	8.48	-2.28	0.0433
GRIA4	2893	-0.32	4.38	-2.28	0.0434
RAB30	27314	0.28	6.27	2.27	0.0438
PEX3	8504	0.16	8.04	2.27	0.0439
ZNF498	221785	0.42	5.97	2.26	0.0444
SLC13A2	9058	-0.28	5.49	-2.26	0.0445
C15orf48	84419	0.82	5.62	2.26	0.0449
CLSTN3	9746	0.51	8.87	2.25	0.045
SSX2	6757	-0.28	5.4	-2.25	0.0453
TRAF3IP2	10758	0.21	6.6	2.25	0.0455
TTC13	79573	0.25	6.08	2.25	0.0457
LMAN1	3998	0.21	5.69	2.24	0.0458
TNKS1BP1	85456	0.35	4.63	2.24	0.0462
EPS8L3	79574	-0.26	5.86	-2.24	0.0464
ERCC4	2072	0.34	5.81	2.23	0.0468
LDHAL6A	160287	-0.24	10.99	-2.23	0.0468
GRHL1	29841	0.54	4.71	2.23	0.0468
UTP14C	9724	0.23	6.97	2.23	0.0468
OTUB2	78990	0.35	4.2	2.23	0.0471
ANKMY2	57037	0.29	5.55	2.23	0.0473
PIBF1	10464	0.35	6.48	2.23	0.0474
PPM1A	5494	0.35	5.39	2.23	0.0474
TSPO2	222642	-0.29	6.4	-2.23	0.0474
IGSF3	3321	0.54	5.27	2.22	0.0475
FAM168B	130074	-0.22	7.13	-2.22	0.0478
PRRC2B	84726	-0.25	7.53	-2.22	0.0479
SIAH1	6477	0.19	6.92	2.22	0.0481
PTP4A1	7803	0.24	6.82	2.21	0.0483
CD40	958	0.28	5.2	2.21	0.0487
MOBKL1A	92597	-0.24	5.29	-2.2	0.0493
TSNARE1	203062	-0.28	4.5	-2.2	0.0494
AQR	9716	0.16	8.09	2.2	0.0495
ZNF594	84622	0.25	5.97	2.2	0.0498
ALS2	57679	0.39	4.43	2.2	0.0499
