# Supplementary material for: Highly interconnected genes in disease-specific networks are enriched for disease-associated polymorphisms
Source: Genome Biol. 2012 Jun 15;13(6):R46. doi: 10.1186/gb-2012-13-6-r46 (PMC3446318; doi:10.1186/gb-2012-13-6-r46)
Supplement: Additional file 9 — Additional Table 5 - pathways enriched in the combined set of core SuM genes. [file gb-2012-13-6-r46-S9.XLS]

## Sheet: AGpathways
Additional Table 5: Pathways enriched in the combined set of core SuM genes
Ingenuity Canonical Pathways	P.Value	Ratio
Molecular Mechanisms of Cancer	1e-94	0.325
Glucocorticoid Receptor Signaling	1e-67	0.318
Pancreatic Adenocarcinoma Signaling	1e-61	0.517
PTEN Signaling	1e-58	0.534
Role of Osteoblasts, Osteoclasts and Chondrocytes in Rheumatoid Arthritis	1e-55	0.325
Hepatic Fibrosis / Hepatic Stellate Cell Activation	1e-55	0.455
Chronic Myeloid Leukemia Signaling	1e-54	0.514
B Cell Receptor Signaling	1e-54	0.409
Role of Macrophages, Fibroblasts and Endothelial Cells in Rheumatoid Arthritis	1e-53	0.252
Colorectal Cancer Metastasis Signaling	1e-53	0.301
PI3K/AKT Signaling	1e-48	0.401
IL-8 Signaling	1e-47	0.333
IL-12 Signaling and Production in Macrophages	1e-47	0.396
Glioma Signaling	1e-46	0.438
HGF Signaling	1e-45	0.476
NF-ÎºB Signaling	1e-45	0.375
Neuregulin Signaling	1e-44	0.465
Prostate Cancer Signaling	1e-44	0.469
Renin-Angiotensin Signaling	1e-43	0.408
Acute Phase Response Signaling	1e-43	0.331
Erythropoietin Signaling	1e-43	0.539
IL-15 Signaling	1e-43	0.597
RAR Activation	1e-42	0.32
Prolactin Signaling	1e-42	0.547
Leukocyte Extravasation Signaling	1e-42	0.309
Glioblastoma Multiforme Signaling	1e-41	0.331
LPS-stimulated MAPK Signaling	1e-40	0.513
Production of Nitric Oxide and Reactive Oxygen Species in Macrophages	1e-40	0.292
ERK/MAPK Signaling	1e-39	0.297
HER-2 Signaling in Breast Cancer	1e-39	0.519
Small Cell Lung Cancer Signaling	1e-39	0.449
IL-6 Signaling	1e-39	0.462
Dendritic Cell Maturation	1e-37	0.305
NF-ÎºB Activation by Viruses	1e-37	0.481
PDGF Signaling	1e-37	0.5
Thrombopoietin Signaling	1e-37	0.576
Regulation of IL-2 Expression in Activated and Anergic T Lymphocytes	1e-36	0.444
Myc Mediated Apoptosis Signaling	1e-36	0.571
HMGB1 Signaling	1e-36	0.429
IGF-1 Signaling	1e-36	0.42
Insulin Receptor Signaling	1e-36	0.343
Type I Diabetes Mellitus Signaling	1e-36	0.383
PPAR Signaling	1e-36	0.418
RANK Signaling in Osteoclasts	1e-36	0.427
PPARÎ±/RXRÎ± Activation	1e-35	0.286
IL-3 Signaling	1e-35	0.514
Non-Small Cell Lung Cancer Signaling	1e-35	0.456
Ovarian Cancer Signaling	1e-34	0.341
IL-2 Signaling	1e-34	0.569
Role of NFAT in Cardiac Hypertrophy	1e-34	0.256
Fc Epsilon RI Signaling	1e-34	0.398
T Cell Receptor Signaling	1e-34	0.383
14-3-3-mediated Signaling	1e-33	0.377
Aryl Hydrocarbon Receptor Signaling	1e-33	0.299
CD28 Signaling in T Helper Cells	1e-33	0.336
Integrin Signaling	1e-33	0.265
IL-17 Signaling	1e-33	0.486
Apoptosis Signaling	1e-32	0.422
Renal Cell Carcinoma Signaling	1e-32	0.486
Growth Hormone Signaling	1e-32	0.486
Macropinocytosis Signaling	1e-32	0.472
FGF Signaling	1e-31	0.42
Endometrial Cancer Signaling	1e-31	0.544
FLT3 Signaling in Hematopoietic Progenitor Cells	1e-31	0.473
iCOS-iCOSL Signaling in T Helper Cells	1e-31	0.339
FAK Signaling	1e-30	0.378
Induction of Apoptosis by HIV1	1e-30	0.492
Huntington's Disease Signaling	1e-30	0.225
p70S6K Signaling	1e-30	0.321
GNRH Signaling	1e-30	0.292
ILK Signaling	1e-30	0.263
HIF1Î± Signaling	1e-30	0.361
GM-CSF Signaling	1e-29	0.478
Acute Myeloid Leukemia Signaling	1e-29	0.436
VEGF Signaling	1e-29	0.371
FcÎ³ Receptor-mediated Phagocytosis in Macrophages and Monocytes	1e-29	0.366
Virus Entry via Endocytic Pathways	1e-29	0.375
Type II Diabetes Mellitus Signaling	1e-29	0.253
Angiopoietin Signaling	1e-28	0.432
p53 Signaling	1e-28	0.391
JAK/Stat Signaling	1e-28	0.484
TREM1 Signaling	1e-28	0.435
PAK Signaling	1e-28	0.343
Thrombin Signaling	1e-28	0.235
Endothelin-1 Signaling	1e-27	0.243
Natural Killer Cell Signaling	1e-27	0.33
EGF Signaling	1e-26	0.531
Melanocyte Development and Pigmentation Signaling	1e-26	0.375
Germ Cell-Sertoli Cell Junction Signaling	1e-26	0.266
Lymphotoxin Î² Receptor Signaling	1e-26	0.459
Role of NFAT in Regulation of the Immune Response	1e-25	0.224
Estrogen-Dependent Breast Cancer Signaling	1e-25	0.414
Hepatic Cholestasis	1e-25	0.234
Agrin Interactions at Neuromuscular Junction	1e-25	0.435
GÎ±12/13 Signaling	1e-25	0.296
Axonal Guidance Signaling	1e-25	0.151
Altered T Cell and B Cell Signaling in Rheumatoid Arthritis	1e-24	0.368
VDR/RXR Activation	1e-24	0.388
CD40 Signaling	1e-24	0.418
BMP signaling pathway	1e-24	0.375
Systemic Lupus Erythematosus Signaling	1e-24	0.258
